# Supplementary material for: Identification and profiling of novel microRNAs in the Brassica rapa genome based on small RNA deep sequencing
Source: BMC Plant Biol. 2012 Nov 19;12:218. doi: 10.1186/1471-2229-12-218 (PMC3554443; doi:10.1186/1471-2229-12-218)
Supplement: Additional file 3 — Table S2. Summary of miRNAs identified in this study. The miRNA sequences and their genomic positions with target genes and expression levels in the tissues are presented. [file 1471-2229-12-218-S3.xlsx]

## Sheet: STable1
Table S2. Summary of miRNAs identified in this study. miRNAs are ordered based on genomic position and their sequences, target gene information, and expression levels in five tissues are also presented.
No.	Class1	miRNA ID	Genomic position			Strand	pre-miRNA		miRNA sequence (5' to 3')	Target gene ID	Expression (RPM)
			Chr2	Start	End		Start	End			Seedling	Root	Petiole	Leaf	Flower
1	N	bra-miR6000	A1	1010586	1010608	+	1010408	1010708	UGGUCUCAGCCAAAACUACUCC	Bra009011, Bra028252, Bra020296, Bra022547, Bra029153, Bra006698, Bra028158, Bra025793, Bra003629, Bra016216, Bra012949, Bra031524, Bra039398, Bra027801, Bra003705, Bra023543, Bra029748, Bra028809, Bra003966, Bra007026, Bra002878, Bra015663, Bra031767, Bra022996, Bra022791, Bra025585	0	0	0.507908	0	21.9101
2	C	bra-miR156a	A1	2836920	2836939	+	2836869	2837019	GACAGAAGAGAGUGAGCAC	Bra009403, Bra013378, Bra013805, Bra037591, Bra040295, Bra020064, Bra020066, Bra022614, Bra032003, Bra017701, Bra017606, Bra023966, Bra023993, Bra013561, Bra012945, Bra001863, Bra001813, Bra001220, Bra000338, Bra028135, Bra025511, Bra005504, Bra016915, Bra005271, Bra005229, Bra018565, Bra018034, Bra018116, Bra025198, Bra024831, Bra011920, Bra003798, Bra032636, Bra039217, Bra008963, Bra002518, Bra…
3	N	bra-miR6001	A1	3096179	3096203	-	3096129	3096229	AGACGAUGAUCGUGGAAAAGAAGC	Bra003455, Bra037194, Bra011329, Bra013345, Bra040120, Bra019112, Bra014958, Bra004238, Bra015690, Bra030548, Bra016463, Bra036724, Bra030517, Bra016503, Bra027964, Bra039059, Bra029731, Bra032758, Bra014474, Bra003843, Bra010385, Bra020119, Bra003228, Bra038080	4.10442	0	0	1.21369	71.1463
4	C	bra-miR156b	A1	3145191	3145210	-	3145111	3145261	UGACAGAAGAGAGUGAGCA	Bra037106, Bra003604, Bra016687, Bra038512, Bra011860, Bra011432, Bra029953, Bra028673, Bra023475, Bra007895, Bra013131, Bra001928, Bra001414, Bra015023, Bra003283, Bra016262, Bra009403, Bra001985, Bra015555, Bra039543, Bra021539, Bra020066, Bra022718, Bra022614, Bra039478, Bra008126, Bra008336, Bra038324, Bra026921, Bra033064, Bra033016, Bra032003, Bra031885, Bra017606, Bra023993, Bra013561, Bra…
5	N	bra-miR6002	A1	3982980	3983004	-	3982930	3983230	UGGGAUUGAAAAACGCUAAGCGCA	Bra021447, Bra036473, Bra012904, Bra013482, Bra022675, Bra025782, Bra030012, Bra027363, Bra036319, Bra026201	4.10442	0	0.338605	4.90329	1.84636
6	C	bra-miR160a	A1	4530445	4530465	+	4530445	4530595	GCCUGGCUCCCUGUAUGCCA	Bra010612, Bra031070, Bra011162, Bra024109, Bra032194, Bra011955, Bra003665, Bra015651, Bra040269	4769.33	1937.27	2914.12	1319.03	4579.46
7	C	bra-miR168a	A1	5386120	5386139	+	5386069	5386319	CGCUUGGUGCAGGUCGGGA	Bra013403, Bra027817, Bra009831, Bra003894, Bra026932, Bra037827, Bra011445, Bra021530, Bra008255, Bra036365, Bra031944, Bra013017, Bra038382, Bra029033, Bra028237, Bra027317, Bra004741, Bra026129, Bra017970, Bra018005, Bra025178, Bra025710
8	N	bra-miR6003	A1	5864819	5864843	+	5864819	5864919	CGAAAAUCAGGAUAUCUGGAAGGC	Bra026985, Bra041048, Bra018643, Bra019530, Bra038281, Bra035093, Bra030716, Bra010750, Bra028036, Bra009236, Bra025257, Bra031143, Bra027885, Bra013017, Bra038828, Bra038555, Bra023698, Bra031854	4.10442	0	1.01582	7.81614	3.56962
9	C	bra-miR169a	A1	6202459	6202477	-	6202379	6202629	CGGCAAGUUGGCCUUGGC	Bra011858, Bra037596, Bra029326, Bra012972, Bra001379, Bra001144, Bra022846, Bra022296, Bra023510
10	C	bra-miR169m	A1	6202516	6202535	-	6202376	6202626	UGAGCCAAGGAUGACUUGC	Bra040175, Bra013749, Bra013888, Bra022556, Bra020538, Bra036304, Bra025857, Bra003641, Bra020950, Bra030900, Bra002093, Bra011554, Bra013442, Bra013558, Bra030483, Bra023838, Bra040020, Bra038808, Bra024176, Bra024223, Bra001806, Bra001164, Bra000311, Bra028982, Bra006165, Bra037882, Bra028204, Bra027178, Bra031242, Bra028715, Bra038998, Bra014943, Bra014937, Bra003947, Bra035044, Bra031647, Bra…
11	C	bra-miR319b	A1	7426493	7426511	+	7426321	7426571	UGGACUGAAGGGAGCUCC	Bra040375, Bra021586, Bra001579, Bra027284, Bra018280, Bra024294, Bra030952, Bra027978, Bra027049
12	N	bra-miR6004a	A1	7992486	7992508	+	7992486	7992586	UACAAAGCUGAAGCUAAUUAUG	Bra025342, Bra040031, Bra001267, Bra029681, Bra032789, Bra017070, Bra032309, Bra019143, Bra000744, Bra004969, Bra016626, Bra007737, Bra033413, Bra005398, Bra030262, Bra010523, Bra031233, Bra000289, Bra009347, Bra024218, Bra018135, Bra035179, Bra016653, Bra029461	0	0	0	0	22.0332
13	N	bra-miR6004b	A1	7992494	7992515	+	7992415	7992665	UGAAGCUAAUUAUGUGAAGUA	Bra027437	0	0	0	0	11.5705
14	N	bra-miR6004a*	A1	7992579	7992600	+	7992450	7992650	CUUCACAUAAUCAGCUCCAGC	Bra038775, Bra033320, Bra001175, Bra030327, Bra033203, Bra018709, Bra016231, Bra017994, Bra023603, Bra025459, Bra025365, Bra031620, Bra009008, Bra033016, Bra011296, Bra008246, Bra013238, Bra029182, Bra037070, Bra004045, Bra002503, Bra019748	0	0	0	0	17.2327
15	N	bra-miR6005	A1	10261674	10261698	-	10261548	10261698	GAAUGGGCUGUGGCCUGUGGGGGC	Bra018299, Bra003646, Bra000948, Bra004167, Bra039296, Bra016817, Bra001377, Bra006242, Bra018659, Bra022638	12.3132	0	1.77768	3.10704	1.2309
16	C	bra-miR828a	A1	10106196	10106217	+	10106117	10106317	UCUUGCUUAAAUGAGUAUUCC	Bra023379, Bra020705
17	N	bra-miR6006	A1	9792432	9792456	-	9792432	9792532	AGGUAGGAUUCCUAACAGACCGGC	Bra033715, Bra021380, Bra035553, Bra001089, Bra006189, Bra015052, Bra031690, Bra002604, Bra015929, Bra020042	8.20883	0	0.507908	5.09748	4.06198
18	N	bra-miR6007	A1	12770455	12770479	-	12770255	12770505	UGAGAAACAGAGGAUGCGUAGAAC	Bra020431, Bra007964, Bra005854, Bra017222, Bra010102, Bra026478, Bra021374, Bra020233, Bra035545, Bra031907, Bra000164, Bra005504, Bra005030, Bra004849, Bra010006, Bra015507, Bra013139, Bra001062, Bra032137, Bra029700, Bra004364, Bra015959, Bra011000, Bra027938, Bra036622, Bra011442, Bra040159, Bra023609, Bra020374, Bra006772, Bra006535, Bra018842, Bra030983, Bra037402, Bra009368, Bra009366, Bra…	4.10442	0	0.0846513	2.33028	4.92362
19	C	bra-miR171e	A1	12689817	12689837	-	12689637	12689937	GAUUGAGCCGCGCCAAUAUC	Bra032173, Bra000375, Bra025848, Bra003311, Bra037319	172.385	92.2509	482.936	78.5498	179.958
20	N	bra-miR6008	A1	13452237	13452261	+	13452061	13452261	AUAGUAAGGAGAUUGUAGGUAUGC	Bra033661, Bra030738, Bra024876, Bra026427, Bra013511, Bra001699, Bra032277, Bra032283, Bra037057, Bra018659, Bra008891, Bra008622, Bra012193, Bra031936, Bra004990, Bra008846	16.4177	46.1255	0.338605	3.30123	19.4483
21	C	bra-miR399e	A1	18931193	18931212	+	18931052	18931252	UGCCAAAGGAGGGUUGCCC	Bra026871, Bra027622, Bra008953, Bra008325, Bra004460, Bra003674, Bra016134, Bra015678, Bra035246, Bra027845, Bra026425, Bra023899, Bra017735, Bra022846, Bra006070, Bra028240, Bra031462, Bra035696, Bra029816, Bra031259, Bra009266
22	N	bra-miR6009	A1	18431326	18431347	-	18431326	18431526	UUUGAAUGGGAAGCGGUAAGA	Bra033449, Bra003913, Bra026987, Bra031961, Bra038042, Bra028972, Bra014486, Bra029766, Bra005086, Bra025956, Bra036426, Bra012116, Bra016123, Bra015754, Bra038041, Bra036807, Bra028034, Bra026302, Bra021205, Bra019020, Bra013164, Bra035308, Bra010681, Bra034943, Bra024569, Bra032369, Bra036212, Bra011859, Bra035455, Bra028335, Bra022615, Bra026664, Bra019021, Bra040514, Bra006316, Bra038545	12.3132	46.1255	1.52372	8.5929	0.615452
23	C	bra-miR845a	A1	11074932	11074952	+	11074722	11074972	CGGCUCUGAUACCAAUUGAU	Bra008494, Bra015184, Bra032518, Bra039231, Bra037583, Bra024940, Bra036378, Bra016632, Bra025725, Bra037886, Bra027324, Bra023535, Bra003578, Bra008408, Bra022097, Bra001799, Bra035513, Bra031013, Bra021350, Bra040302, Bra027611, Bra006490, Bra014642, Bra030456, Bra034517, Bra026989
24	N	bra-miR157a*	A1	22199771	22199793	+	22199593	22199843	GCUCUCUAUACUUCUGUCAAUA	Bra039671, Bra016368, Bra021452, Bra033926, Bra013247, Bra004444, Bra004418, Bra036449, Bra004407, Bra034597, Bra032856, Bra026421, Bra028308, Bra037541, Bra033839, Bra020080, Bra035598, Bra006148, Bra035733, Bra039947, Bra005020, Bra019960, Bra012449, Bra012005, Bra003565, Bra016419, Bra026865, Bra037290, Bra036528, Bra009076, Bra008906, Bra038895, Bra029987, Bra030228, Bra034388, Bra037098, Bra…	4.10442	0	11.0893	17.1372	1.47709
25	C	bra-miR156o	A1	22199646	22199665	+	22199595	22199845	UGACAGAAGAUAGAGAGCA	Bra038099, Bra027239, Bra038038, Bra027865, Bra028642, Bra017701, Bra019324, Bra016934, Bra025592, Bra023213, Bra001743, Bra038512, Bra002447, Bra037011, Bra018659, Bra023966, Bra021624, Bra004865, Bra032385, Bra028976, Bra036472	730.586	830.258	889.177	681.169	717.248
26	N	bra-miR6010	A1	19321182	19321206	+	19321006	19321206	UUAAGGACUUAGCAGGUUUGGACC	Bra033571, Bra005097, Bra013715, Bra004212, Bra017925, Bra004027, Bra023936, Bra034819, Bra002910, Bra029865, Bra027247, Bra003204, Bra014344, Bra022896, Bra023220	0	46.1255	0.169303	1.69916	6.27761
27	C	bra-miR167b	A1	19982550	19982570	-	19982450	19982600	UGAAGCUGCCAGCAUGAUCU	Bra037661, Bra013647, Bra009530, Bra023741, Bra024088, Bra024107, Bra005010, Bra015039, Bra037188, Bra037279, Bra040468, Bra013639, Bra012634, Bra023026, Bra022896, Bra028715, Bra012087, Bra015817, Bra011616, Bra036925, Bra035463, Bra040297, Bra020233, Bra017710, Bra013171, Bra021852, Bra017251, Bra017223, Bra030446, Bra004455, Bra004413, Bra039665, Bra019783, Bra025720, Bra030057, Bra015845, Bra…	0	0	1507.98	0	0
28	C	bra-miR837	A1	21543725	21543743	+	21543683	21543783	AACGAACAAAAAACUGAU	Bra033538, Bra008567
29	C	bra-miR171g	A1	22629808	22629828	-	22629788	22629888	UGAUUGAGCCGUGCCAAUAU	Bra021954, Bra023266, Bra037882, Bra024651, Bra028100, Bra034018	36.9397	0	41.7331	7.86469	105.489
30	N	bra-miR6011a	A1	22999527	22999551	-	22999477	22999727	AUUAAGGACCCAAAAGCAAGGACC	Bra025589, Bra005177, Bra030937, Bra036199, Bra033498, Bra019657, Bra012432, Bra038100, Bra000223, Bra006636, Bra019181, Bra019536	4.10442	0	0.67721	3.15558	9.84723
31	C	bra-miR156w	A1	24003118	24003135	-	24002985	24003135	UGACAGAAGAGAGAGAG	Bra039543, Bra031885, Bra013728, Bra013561, Bra001893, Bra009752, Bra027988, Bra032925, Bra015488
32	N	bra-miR6012	A1	24236639	24236662	+	24236612	24236762	AGAUGUUGGAAGUCGUCUGGACA	Bra011384, Bra021277, Bra020132, Bra006581, Bra037523, Bra004229, Bra013371, Bra026072, Bra038313, Bra021872, Bra005562, Bra026017, Bra023190, Bra025609, Bra025619, Bra034251, Bra018705, Bra018703, Bra017636, Bra037854, Bra020267, Bra001420, Bra019686, Bra027140, Bra039086, Bra039549, Bra017663, Bra018909, Bra003525, Bra035256, Bra031585, Bra007747, Bra007745, Bra037329, Bra033237, Bra036799, Bra…	4.10442	0	0.169303	8.30161	5.90834
33	N	bra-miR6013	A1	24928458	24928481	-	24928458	24928558	ACAUUGGAGAUGGUCUGUAAAAC	Bra033750, Bra032672, Bra017024, Bra025971, Bra009858, Bra004366, Bra018315, Bra024834, Bra030598, Bra010407, Bra040172, Bra008047, Bra026668, Bra020761, Bra013170, Bra022919, Bra004464, Bra019865, Bra014979, Bra015855, Bra016575, Bra011003, Bra034911, Bra011144, Bra038359, Bra019435, Bra024117, Bra018659, Bra041091, Bra010630, Bra006943, Bra013634, Bra021158, Bra025138, Bra023192, Bra004729, Bra…	0	46.1255	0	0.534022	0
34	N	bra-miR164a	A1	25346890	25346911	-	25346840	25347040	CACGUGCUCCCCUCCUCCAAC	Bra012903, Bra008278, Bra005875, Bra018911, Bra024251, Bra036080	8.20883	0	20.7396	0.485474	3.93889
35	C	bra-miR164b	A1	25346947	25346967	-	25346867	25347067	UGGAGAAGCAGGGCACGUGC	Bra025597, Bra010956, Bra030848, Bra035769, Bra018864, Bra003843, Bra034293, Bra021069, Bra026327, Bra033785, Bra030022, Bra023888, Bra021403, Bra031876, Bra019054, Bra012523, Bra001573, Bra001256, Bra000318, Bra014771, Bra032730, Bra025537, Bra030375, Bra005428, Bra019446, Bra018113, Bra038270, Bra003424, Bra003790, Bra015955, Bra010752, Bra010653, Bra031756, Bra027888, Bra037162, Bra011759, Bra…	0	0	41494.7	0	0
36	C	bra-miR169e	A1	26735064	26735084	+	26734964	26735264	AGCCAAGGAUGACUUGCCUG	Bra006263, Bra018285, Bra011136, Bra017917, Bra014518, Bra017132, Bra026115, Bra016302, Bra013734, Bra005650, Bra003657, Bra015628, Bra016770, Bra032616, Bra007026, Bra037229, Bra011609, Bra008052, Bra025497, Bra003867, Bra016031, Bra030899, Bra030996, Bra002553, Bra036106
37	N	bra-miR6014	A1	27557027	27557048	-	27557027	27557127	GAUUAGUUUGCGAUCGAGGGA	Bra038059, Bra006412, Bra019496, Bra023555, Bra016909, Bra031212, Bra007490, Bra036791, Bra032121, Bra001602, Bra026987	0	46.1255	0	1.21369	0.369271
38	N	bra-miR6015	A1	27557072	27557093	+	27556943	27557093	GAGAGAAGCCAGUCCAUCGGC	Bra013233, Bra022974, Bra030327, Bra031447, Bra022246, Bra025329, Bra015049, Bra015038, Bra004375, Bra010503, Bra023772, Bra033193, Bra024214, Bra010380, Bra036771, Bra026984, Bra018659, Bra040556, Bra028160, Bra012469, Bra035201, Bra016457, Bra036653, Bra013941, Bra040518, Bra001392, Bra012578, Bra001440, Bra000561, Bra023063, Bra039469, Bra014881, Bra021067, Bra020876, Bra007141, Bra032789, Bra…	0	0	0.169303	9.27256	2.70799
39	C	bra-miR319c	A2	731841	731859	-	731781	732181	UUGGACUGAAGGGAGCUC	Bra038825, Bra007756, Bra021586, Bra008119, Bra001579, Bra022888, Bra028681, Bra027284, Bra035770, Bra018280, Bra018259, Bra010684, Bra030952
40	C	bra-miR166a	A2	819692	819712	-	819692	819892	UCGGACCAGGCUUCAUUCCC	Bra040033, Bra022852, Bra005981, Bra010883, Bra011646, Bra039543, Bra035072, Bra034410, Bra034318, Bra031265, Bra031301, Bra015949, Bra035026, Bra028702, Bra002625, Bra011392, Bra020236, Bra020717, Bra000930, Bra021926, Bra005398, Bra018948, Bra038295, Bra004322, Bra034539, Bra014315, Bra032394, Bra002458, Bra002770, Bra024659, Bra005595, Bra015395
41	C	bra-miR164c	A2	1457258	1457278	-	1457098	1457398	UGGAGAAGCAGGGCACGUGC	Bra025597, Bra010956, Bra030848, Bra035769, Bra018864, Bra003843, Bra034293, Bra021069, Bra026327, Bra033785, Bra030022, Bra023888, Bra021403, Bra031876, Bra019054, Bra012523, Bra001573, Bra001256, Bra000318, Bra014771, Bra032730, Bra025537, Bra030375, Bra005428, Bra019446, Bra018113, Bra038270, Bra003424, Bra003790, Bra015955, Bra010752, Bra010653, Bra031756, Bra027888, Bra037162, Bra011759, Bra…	0	0	41494.7	0	0
42	C	bra-miR2111a*	A2	1603867	1603886	+	1603786	1603886	CCUCGGGAUACGGAUUACC	Bra011405, Bra011396, Bra030412, Bra032802, Bra002686, Bra011140, Bra021509, Bra023608, Bra019165, Bra001215, Bra023033, Bra021699, Bra016980, Bra039954, Bra036737	8.20883	46.1255	3.1321	10.5833	4.06198
43	C	bra-miR172a	A2	2012444	2012463	-	2012424	2012674	GAAUCUUGAUGAUGCUGCA	Bra040285, Bra001212, Bra028324, Bra023675, Bra008042, Bra032947, Bra037078, Bra033900, Bra018379, Bra005502, Bra038612, Bra000289, Bra035205, Bra017571, Bra037769, Bra002160, Bra011741, Bra023790, Bra020262, Bra020294, Bra008416, Bra017809, Bra000487, Bra023007, Bra023003, Bra022935, Bra039212, Bra034338, Bra017331, Bra018331, Bra005361, Bra005019, Bra039688, Bra009811, Bra012139, Bra011939, Bra…	1112.3	691.882	229.998	1058.77	272.399
44	C	bra-miR172p	A2	2012517	2012536	-	2012417	2012567	GCAGCACCAUCAAGAUUCA	Bra028768, Bra020008, Bra019295, Bra037553, Bra028650, Bra012578, Bra001520, Bra005551, Bra006216, Bra029744, Bra018612, Bra026072, Bra026049, Bra025724, Bra024324, Bra038270, Bra003455, Bra010419, Bra014074, Bra031751, Bra026726, Bra024643, Bra032342, Bra037793, Bra008801, Bra015470, Bra011717, Bra011429, Bra011320, Bra013309, Bra013819, Bra026409, Bra028311, Bra020066, Bra008038, Bra008216, Bra…
45	N	bra-miR6016	A2	2048010	2048034	-	2047960	2048160	AAUAUUAAUAUAGUUGGUGAGAGA	Bra001665	4.10442	0	0	10.9232	0.12309
46	N	bra-miR6017a	A2	2591389	2591410	-	2591339	2591489	AAAACGUACAUCGGUUGUAGC	Bra025310, Bra007430, Bra015277, Bra032285, Bra037426, Bra034289, Bra032332	0	0	0	0	28.4339
47	C	bra-miR162a	A2	2629835	2629855	-	2629735	2629985	UCGAUAAACCUCUGCAUCCA	Bra008279, Bra003126, Bra035216, Bra035821, Bra011294, Bra021158, Bra006067, Bra027194, Bra016235, Bra013788, Bra028293, Bra008440, Bra019231, Bra000720, Bra039934, Bra004438, Bra026044, Bra019530, Bra038607, Bra010498, Bra006566, Bra016609
48	C	bra-miR156c	A2	2981978	2981997	+	2981877	2982077	GACAGAAGAGAGUGAGCAC	Bra009403, Bra013378, Bra013805, Bra037591, Bra040295, Bra020064, Bra020066, Bra022614, Bra032003, Bra017701, Bra017606, Bra023966, Bra023993, Bra013561, Bra012945, Bra001863, Bra001813, Bra001220, Bra000338, Bra028135, Bra025511, Bra005504, Bra016915, Bra005271, Bra005229, Bra018565, Bra018034, Bra018116, Bra025198, Bra024831, Bra011920, Bra003798, Bra032636, Bra039217, Bra008963, Bra002518, Bra…
49	N	bra-miR6018	A2	5414918	5414940	+	5414840	5415140	UUCCCUUGUGUAGUUGAAGAUG	Bra022911, Bra023560, Bra001307, Bra009791, Bra009994, Bra030584, Bra014350, Bra035945, Bra033203, Bra004872, Bra010133, Bra003339, Bra014005, Bra017994, Bra002648, Bra036341, Bra006509, Bra025028, Bra029366, Bra018299, Bra017917, Bra031711, Bra011859, Bra018659, Bra019166, Bra010675, Bra009406, Bra036472, Bra005752, Bra028240	0	0	0	0	30.4033
50	C	bra-miR172b	A2	6174081	6174099	-	6174021	6174321	GAAUCUUGAUGAUGCUGC	Bra040285, Bra001212, Bra011741, Bra028324, Bra023790, Bra023675, Bra020262, Bra020294, Bra032947, Bra017809, Bra037078, Bra000487, Bra023007, Bra023003, Bra022935, Bra039212, Bra034338, Bra017331, Bra033900, Bra018379, Bra018331, Bra005502, Bra005361, Bra005019, Bra038612, Bra012139, Bra011939, Bra000289, Bra003493, Bra035205, Bra007123, Bra017571, Bra037769, Bra002160, Bra002510
51	N	bra-miR172a*	A2	6174161	6174182	-	6174011	6174211	GCAGCAUCAUCAAGAUUCACA	Bra006158, Bra014719, Bra018548, Bra036265, Bra011311, Bra011058, Bra023938, Bra034094, Bra023664, Bra017917, Bra008453, Bra008457, Bra029373, Bra006439, Bra035759, Bra037996, Bra024970, Bra036501, Bra012450, Bra016754, Bra032492, Bra031751, Bra026974, Bra024704, Bra008809, Bra011616, Bra011343, Bra011268, Bra013816, Bra040364, Bra038349, Bra020800, Bra017810, Bra017710, Bra019218, Bra038784, Bra…	4.10442	0	0	0.0485474	23.6334
52	C	bra-miR172c	A2	6174165	6174184	+	6174004	6174204	AAUCUUGAUGAUGCUGCAU	Bra032947, Bra023908, Bra008416, Bra023003, Bra039212, Bra017331, Bra005361, Bra039917, Bra006988, Bra011741, Bra011653, Bra020262, Bra017809, Bra024084, Bra000487, Bra033450, Bra017274, Bra017062, Bra005019, Bra034649, Bra012139, Bra011939, Bra004351, Bra007123, Bra008956, Bra002333, Bra002510, Bra015275, Bra013543, Bra021474, Bra020414, Bra028188, Bra004519, Bra024482, Bra003697, Bra010687, Bra…
53	C	bra-miR390a	A2	6427684	6427704	-	6427564	6427764	AAGCUCAGGAGGGAUAGCGC	Bra019036, Bra006717, Bra037076, Bra025951, Bra009287, Bra018659, Bra027115, Bra011570, Bra013767, Bra038890, Bra021238, Bra021374, Bra008260, Bra010268, Bra019244, Bra001658, Bra001532, Bra029815, Bra001085, Bra000869, Bra004123, Bra005663, Bra038984, Bra017307, Bra029712, Bra027384, Bra018693, Bra034620, Bra026735, Bra036823, Bra017335, Bra037238, Bra036289, Bra020638, Bra031926, Bra001891, Bra…
54	N	bra-miR6019	A2	6885185	6885206	-	6885085	6885285	AUGUGUCAAAUGUAGUAGAUG	Bra016535, Bra034082, Bra001482, Bra028057, Bra013903, Bra019098, Bra033519, Bra031120, Bra008685	0	0	0	0.0485474	87.3942
55	C	bra-miR156t	A2	7395193	7395213	+	7395113	7395313	UGACAGAAGAAAGAGAGCAC	Bra028202, Bra014098, Bra021633, Bra034143, Bra022862, Bra026756, Bra024579, Bra033393, Bra026446, Bra037591, Bra023877, Bra008506, Bra020606, Bra038810, Bra012827, Bra001336, Bra001314, Bra022975, Bra022966, Bra029183, Bra025560, Bra021846, Bra040608, Bra029731, Bra005503, Bra010143, Bra025256, Bra004391, Bra016228, Bra015936, Bra030574, Bra016790, Bra018920, Bra032445, Bra026964, Bra026845, Bra…
56	N	bra-miR6020	A2	8683853	8683877	-	8683727	8683877	UCUGAAGACAUGACAUCUCUGAGC	Bra013100, Bra025179, Bra022865, Bra016924, Bra019492, Bra019358, Bra037077, Bra034764, Bra020925, Bra027559, Bra037088, Bra010277, Bra001806, Bra034741, Bra005229, Bra005227, Bra030140, Bra006290, Bra008711, Bra024187, Bra015492, Bra039175, Bra026803, Bra001996	0	0	0	0	25.2335
57	C	bra-miR395a	A2	11553448	11553468	-	11553388	11553538	CUGAAGUGUUUGGGGGAACU	Bra011770, Bra028715, Bra008302, Bra019140, Bra001211, Bra000749, Bra006669, Bra005912, Bra031338, Bra024474, Bra021032, Bra035219, Bra007296, Bra027850, Bra037226, Bra009585, Bra009228, Bra002522, Bra026347, Bra028240, Bra030248, Bra027191, Bra004600, Bra039687, Bra018714, Bra032789, Bra033150, Bra004017, Bra004272, Bra010737, Bra014116, Bra030923, Bra040179, Bra018659, Bra029196, Bra035671, Bra…
58	C	bra-miR395b	A2	11563559	11563579	-	11563479	11563679	CUGAAGUGUUUGGGGGAACU	Bra011770, Bra028715, Bra008302, Bra019140, Bra001211, Bra000749, Bra006669, Bra005912, Bra031338, Bra024474, Bra021032, Bra035219, Bra007296, Bra027850, Bra037226, Bra009585, Bra009228, Bra002522, Bra026347, Bra028240, Bra030248, Bra027191, Bra004600, Bra039687, Bra018714, Bra032789, Bra033150, Bra004017, Bra004272, Bra010737, Bra014116, Bra030923, Bra040179, Bra018659, Bra029196, Bra035671, Bra…
59	N	bra-miR6021	A2	11986650	11986674	+	11986650	11986800	ACGGACCGAAAGCGAGCAUAGAUG	Bra032287, Bra022989, Bra005396, Bra016416, Bra032462, Bra012827	4.10442	0	0.846513	2.62156	3.44653
60	N	bra-miR6022	A2	12168868	12168889	-	12168868	12169068	AUAAUGGAGCGAUGAACACAC	Bra029962, Bra003262, Bra017068, Bra005033	4.10442	0	0.507908	5.43731	5.04671
61	N	bra-miR6023	A2	12943886	12943907	-	12943807	12943907	UGGAAGCUUUGAAAGGACAGC	Bra022183, Bra013934, Bra040283, Bra001503, Bra032789, Bra018907, Bra025140, Bra012298, Bra010473, Bra036801, Bra020152, Bra040353, Bra022247, Bra023116, Bra016924, Bra030429, Bra018293, Bra003145, Bra030994, Bra024579, Bra003045, Bra011659, Bra005126, Bra005002, Bra038647, Bra035022, Bra030653, Bra023191, Bra015501, Bra018299, Bra020190, Bra001691, Bra001410, Bra022802, Bra019818, Bra025168, Bra…	20.5221	0	0.169303	16.4576	13.5399
62	N	bra-miR6024	A2	13083630	13083651	-	13083430	13083680	UAGAGUGGAAUUCUUAACAGA	Bra020627, Bra019938	4.10442	0	0	5.6315	0.984724
63	C	bra-miR399n	A2	13912696	13912714	-	13912616	13912766	UUUUGGAGAUUUGUCCUU	Bra031456, Bra006228, Bra036837, Bra027131, Bra036328, Bra008789
64	C	bra-miR394a	A2	14006169	14006188	+	14006078	14006228	UGGCAUUCUGUCCACCUCC	Bra011345, Bra023952, Bra015767, Bra015764, Bra039494, Bra014878, Bra030038, Bra004294, Bra016049, Bra032820, Bra002425, Bra010979
65	N	bra-miR6025	A2	14323823	14323846	-	14323823	14323973	AUUGAUCGCAGCGGUUGUCGCUA	Bra039419, Bra013094, Bra010715, Bra005749, Bra026295, Bra033960, Bra010389, Bra009972, Bra008699, Bra009938	0	46.1255	0	1.21369	0.12309
66	N	bra-miR6026	A2	15639737	15639758	+	15639658	15639908	UGAGACUGAUCUUCAAGCAGG	Bra037835, Bra035073, Bra033408, Bra030164, Bra032724, Bra038382, Bra016651, Bra036522, Bra029409, Bra014778, Bra017256, Bra035834, Bra031293, Bra032255, Bra003591, Bra026735, Bra007131, Bra033395, Bra012938, Bra030317, Bra024337, Bra025111, Bra012421, Bra012320, Bra016206, Bra021079, Bra030975, Bra036092, Bra024642, Bra027982, Bra013750, Bra036355, Bra000413, Bra018175, Bra003647, Bra030600, Bra…	0	0	0	0	70.0385
67	C	bra-miR156p	A2	9905887	9905907	+	9905807	9906007	UUGACAGAAGAUAGAGAGCA	Bra011489, Bra016979, Bra022435, Bra017513, Bra028666, Bra013161, Bra027239, Bra022246, Bra028013, Bra027865, Bra011155, Bra021205, Bra019324, Bra005669, Bra014625, Bra025605, Bra018705, Bra018703, Bra009714, Bra003592, Bra035158, Bra016565, Bra014307, Bra001743, Bra038512, Bra038038, Bra017701	730.586	830.258	889.177	681.169	717.248
68	N	bra-miR6027	A2	17922768	17922792	-	17922768	17922868	AUCAGGUCGUUGCACAUGCCGUGC	Bra008912, Bra008276, Bra008749, Bra023430, Bra025276, Bra026386	0	0	0	0	10.832
69	N	bra-miR6028	A2	18763266	18763290	-	18763116	18763366	AAGAGUCGGCUCUUAAAUAAGAUA	Bra021836, Bra039474, Bra033613, Bra000528, Bra026003	4.10442	46.1255	0	0.922401	0
70	N	bra-miR6029	A2	18804668	18804692	-	18804668	18804818	AACGGAUUGUUCUCAAUUGGUGAA	Bra006138, Bra025856, Bra021721, Bra004751, Bra008513, Bra040160, Bra012660, Bra034262, Bra006563, Bra038881	24.6265	0	3.3014	17.4771	8.49324
71	N	bra-miR6030	A2	18885430	18885451	-	18885380	18885630	UUGUUCACAAUUGCAUAGUCC	Bra013803, Bra008693, Bra033222, Bra034752, Bra031882, Bra032478, Bra034166, Bra001286, Bra034864, Bra025704, Bra031058, Bra015485, Bra015574, Bra028677	8.20883	0	0.0846513	4.8062	0.369271
72	N	bra-miR6031a	A2	19386666	19386690	-	19386616	19386816	GUGAAAAUGAUUGUAGAGAGGACA	Bra026584, Bra025575, Bra025564, Bra011235, Bra028945, Bra027568, Bra003012, Bra024076, Bra011033, Bra035607, Bra037010, Bra008199, Bra031851, Bra014699, Bra017679, Bra037823, Bra030127, Bra026194, Bra016575, Bra022517, Bra021246, Bra034120, Bra031877, Bra021761, Bra010681	0	0	0.0846513	2.62156	13.5399
73	N	bra-miR6032	A2	17257649	17257673	+	17257649	17257799	AAGUAGGAGGACCUGAAUAUCGAC	Bra035539, Bra036172, Bra017802, Bra019045, Bra017215, Bra007769, Bra019180, Bra013879, Bra033026, Bra017316, Bra012029, Bra022825, Bra021696, Bra038097, Bra028334	8.20883	0	1.52372	7.76759	61.7914
74	N	bra-miR6033	A2	20065269	20065290	+	20065190	20065290	UUUCGGGCAGCUUCUUGACAC	Bra020150, Bra026662, Bra006632, Bra035739, Bra005414, Bra033676, Bra029499, Bra038114, Bra005625, Bra027487, Bra027488, Bra027490, Bra027491, Bra029928, Bra015776, Bra019022, Bra035624, Bra012988, Bra032109, Bra004670, Bra010028, Bra023227, Bra002154, Bra030059	4.10442	0	6.6028	2.08754	3.69271
75	C	bra-miR398a	A2	20163090	20163110	-	20163010	20163260	UGUGUUCUCAGGUCACCCCU	Bra013344, Bra013218, Bra011884, Bra032987, Bra025257, Bra016154, Bra030935, Bra033778, Bra025748, Bra003752, Bra029537, Bra013788, Bra016768, Bra011005, Bra026968, Bra024537, Bra021633
76	N	bra-miR6034	A2	22735403	22735427	+	22735327	22735477	AUUGGUUGGGUUGUAGGAAGUGGC	Bra028854, Bra006333, Bra009554, Bra019567, Bra010106, Bra025339, Bra003375, Bra010745, Bra013526, Bra012663, Bra000155, Bra002667, Bra030277, Bra034760, Bra005227, Bra002784, Bra038911, Bra024173, Bra024269, Bra003902, Bra032316, Bra027880, Bra036717, Bra038850, Bra038974, Bra006208, Bra005956, Bra017228, Bra025908, Bra028053, Bra034073, Bra014399, Bra029774, Bra014911, Bra003481, Bra003506, Bra…	20.5221	0	0.507908	7.23357	2.21563
77	C	bra-miR169f	A2	22304559	22304579	+	22304459	22304759	AGCCAAGGAUGACUUGCCUG	Bra006263, Bra018285, Bra011136, Bra017917, Bra014518, Bra017132, Bra026115, Bra016302, Bra013734, Bra005650, Bra003657, Bra015628, Bra016770, Bra032616, Bra007026, Bra037229, Bra011609, Bra008052, Bra025497, Bra003867, Bra016031, Bra030899, Bra030996, Bra002553, Bra036106
78	N	bra-miR6035	A2	23621958	23621982	+	23621882	23622082	AAAGAUCGUGAAAAUGUUGAAUGC	Bra035830, Bra010512, Bra013418, Bra013237, Bra026687, Bra002437, Bra002438, Bra018091	0	0	0	0	40.6198
79	C	bra-miR164f	A2	24476928	24476948	+	24476838	24477088	GGAGAAGCAGGGCACGUGCG	Bra013020, Bra030342, Bra007089, Bra037162, Bra038242, Bra020700, Bra001766, Bra022468, Bra030140, Bra036074, Bra033837, Bra029974, Bra021532, Bra038808, Bra028685, Bra020553, Bra029313, Bra012960, Bra001480, Bra025655, Bra034713, Bra004926, Bra026094, Bra033647, Bra015655, Bra016649, Bra030820, Bra007810, Bra036533, Bra009246, Bra037882, Bra002964, Bra003019, Bra009567	16.4177	0	445.604	7.13648	9.97033
80	N	bra-miR6036	A2	25110878	25110902	-	25110878	25110978	UGACUUGAUCCUCAUCUGAACGGC	Bra038328, Bra023460, Bra033080, Bra018659, Bra016241, Bra036222, Bra020359, Bra008060, Bra022382, Bra016291, Bra032655, Bra007585, Bra007092, Bra024536, Bra036105, Bra000943, Bra022240, Bra033918, Bra005106, Bra004947, Bra024340, Bra024954, Bra027708, Bra001960, Bra036876, Bra021524, Bra027105, Bra040622, Bra011787, Bra030904, Bra033757, Bra003870, Bra003871, Bra016044, Bra011410, Bra002235, Bra…	0	0	0	0	55.1445
81	N	bra-miR169b*	A2	25162473	25162495	-	25162423	25162573	GGCAAGUUGUCCUGCGGCUACA	Bra011252, Bra001887, Bra018519, Bra021446, Bra008139, Bra022044, Bra012191, Bra003294, Bra020929, Bra036688, Bra013499, Bra022471, Bra012827, Bra000513, Bra039421, Bra022381, Bra010145, Bra032567, Bra033230, Bra033386, Bra036901, Bra008261, Bra006677, Bra015739, Bra010215, Bra039768, Bra000137, Bra012303	4.10442	0	8.71908	1.8448	0.861633
82	C	bra-miR169b	A2	25162542	25162562	-	25162362	25162612	CAGCCAAGGAUGACUUGCCG	Bra029198, Bra037755, Bra037177, Bra024059, Bra013170, Bra036304, Bra006796, Bra025619, Bra025607, Bra035653, Bra001599, Bra005445, Bra016302, Bra010419, Bra008950, Bra011609, Bra008052, Bra033135, Bra036505, Bra024223, Bra013017, Bra001806, Bra001164, Bra000751, Bra000750, Bra006165, Bra031242, Bra037967, Bra003867, Bra016031, Bra021058, Bra030900, Bra030899, Bra030996, Bra007312, Bra008878
83	N	bra-miR6037	A2	25208322	25208343	+	25208293	25208543	AUUAACCCGGAGUUAUUAGGA	Bra020938, Bra026269, Bra035308	0	0	2.28558	10.8261	0
84	N	bra-miR6038a	A2	25208337	25208359	+	25208309	25208559	UUAGGAUUGAGAUCUUAGCGGA	Bra029926, Bra033838, Bra017353, Bra032952, Bra001243, Bra007311, Bra021374, Bra023592, Bra008387, Bra032018, Bra000570, Bra005722, Bra032747, Bra014889, Bra013969, Bra007793, Bra016302, Bra012708, Bra030229, Bra009096, Bra015086, Bra002960, Bra014368, Bra022240, Bra023360, Bra015124, Bra010989, Bra031584	73.8795	46.1255	3.3014	110.154	7.01615
85	N	bra-miR6038b	A2	25208343	25208362	+	25208312	25208562	UUGAGAUCUUAGCGGAAAU	Bra006200, Bra005885, Bra005710, Bra014813, Bra017422, Bra027960, Bra009600, Bra009873, Bra019082, Bra029735, Bra018920, Bra003559, Bra038316, Bra002235, Bra002996, Bra006319	0	46.1255	0	0.38838	0
86	N	bra-miR6039a	A2	25208472	25208494	+	25208294	25208544	UUAACUUCCGCUAAGAACCUCA	Bra033098, Bra026936, Bra014998, Bra014663, Bra023469, Bra003724, Bra002191	8.20883	0	1.52372	1.16514	0.615452
87	N	bra-miR6040	A2	25309449	25309473	+	25309373	25309573	UGAAAUAUGGAGUUGGAUUGGAGC	Bra022261, Bra003158, Bra029407, Bra007343, Bra003280, Bra021760, Bra015434, Bra031917, Bra013906	8.20883	0	0.253954	1.8448	0.492362
88	N	bra-miR6041	A3	31358772	31358796	-	31358696	31358796	AUAUGAGAACAUUAACCAGAGAGC	Bra010424, Bra029746, Bra014870, Bra015883, Bra017443, Bra018901, Bra036317, Bra008720, Bra035650, Bra035561	8.20883	0	0.253954	2.62156	4.06198
89	N	bra-miR6042	A3	30597484	30597505	-	30597355	30597505	UUUAGAUCUAGUGUUGUGAUG	Bra040237, Bra004366, Bra022497, Bra016024, Bra000464, Bra003340, Bra034904, Bra029333, Bra004435, Bra016424, Bra020876, Bra000276, Bra014744	4.10442	0	0	1.9419	10.7089
90	N	bra-miR6031b	A3	29375567	29375591	-	29375517	29375667	AUGAUUGUAGAGAGAACAUGUGGC	Bra023897, Bra028768, Bra014952, Bra032981, Bra039306, Bra026194, Bra025248, Bra017104, Bra024282, Bra023516, Bra036766, Bra038377, Bra037907, Bra010559, Bra000986, Bra037430, Bra011010, Bra013380, Bra020969, Bra031998, Bra015734, Bra006172, Bra022407, Bra003596, Bra002281, Bra004622	8.20883	0	0.169303	7.76759	18.7097
91	C	bra-miR156e	A3	28483166	28483186	-	28482966	28483266	UGACAGAAGAGAGUGAGCAC	Bra037106, Bra003604, Bra016687, Bra011860, Bra011432, Bra029953, Bra028673, Bra023475, Bra001928, Bra015023, Bra003283, Bra009403, Bra001985, Bra015555, Bra020066, Bra022718, Bra022614, Bra039478, Bra008126, Bra008336, Bra026921, Bra033064, Bra033016, Bra032003, Bra031885, Bra017606, Bra023993, Bra013561, Bra001863, Bra001813, Bra001158, Bra018659, Bra025511, Bra005504, Bra040609, Bra027248, Bra…	258.321	693.245	2210.84	311.936	92.2509
92	N	bra-miR6043	A3	27692530	27692551	-	27692380	27692630	UGAGUUAUCAUUGGUCUUGUG	Bra001768, Bra001368, Bra037105, Bra019425, Bra028808, Bra005077, Bra010564, Bra039201, Bra032957, Bra018033, Bra026058, Bra018005, Bra016613, Bra032576	0	0	0.169303	1.26223	263.66
93	N	bra-miR6044	A3	27692431	27692452	-	27692381	27692631	UUGAAAGUGAAAUGAAAGAUA	Bra000911, Bra029182, Bra006553, Bra017602, Bra004546, Bra031148, Bra027602, Bra027685	0	0	0	1.31078	30.2802
94	N	bra-miR6045a	A3	27686137	27686158	-	27686137	27686337	UGUGAUUGUACCAUCGCCAAG	Bra029941, Bra020447, Bra021789, Bra016916, Bra004652, Bra018221, Bra038276, Bra030125, Bra007808, Bra002733, Bra002744, Bra025406, Bra004367, Bra032332, Bra001294, Bra018790, Bra016045, Bra007822, Bra007585, Bra034180, Bra022033, Bra001714, Bra001500, Bra022339, Bra005544, Bra035060, Bra010357, Bra034555, Bra032569, Bra017561, Bra025073, Bra011441, Bra010071, Bra034565	0	0	0	0.145642	19.2021
95	N	bra-miR6045b	A3	27686129	27686150	-	27686079	27686379	UACCAUCGCCAAGUAUUAAGC	Bra039802, Bra039569, Bra037618, Bra005597, Bra031664, Bra016095, Bra003598, Bra036563, Bra022506, Bra028655, Bra035175, Bra016693, Bra016271, Bra037805, Bra014410, Bra003491, Bra007665, Bra036288, Bra011153, Bra010310	0	0	0.0846513	0	26.7106
96	N	bra-miR6046	A3	27686081	27686105	-	27686081	27686381	UACGCCCGAAGCAAAGCGAGAACC	Bra038058, Bra036026, Bra025372, Bra040353, Bra030904	0	0	0	0.922401	73.7312
97	C	bra-miR828b	A3	26665382	26665403	+	26665283	26665583	UCUUGCUUAAAUGGGUAUUCC	Bra040102, Bra008139, Bra027276
98	N	bra-miR6047a	A3	25310711	25310731	+	25310481	25310781	CCGGGAACAACUACUGUUUG	Bra037925, Bra008902, Bra001163, Bra035645, Bra004531, Bra033632, Bra039256, Bra002807, Bra036672	0	0	0	0	40.9891
99	N	bra-miR6047a*	A3	25310533	25310554	+	25310533	25310733	AACUGUAGUUGUUCCUGGCAC	Bra016342, Bra026545, Bra018728, Bra029501, Bra028979, Bra027173, Bra004471, Bra019936, Bra021736, Bra040385, Bra025730, Bra009461, Bra021633, Bra033597, Bra010714, Bra008731, Bra014583, Bra015956	0	0	0	0	1001.59
100	N	bra-miR6048	A3	25310522	25310542	+	25310492	25310742	AUGUUUUCCCAAACUGUAGU	Bra023675, Bra027263, Bra037970, Bra026147, Bra011372, Bra023864, Bra033055, Bra006683, Bra028104, Bra001842, Bra018821, Bra024413, Bra018025, Bra030544, Bra010773, Bra036835, Bra015624, Bra020082, Bra006536	0	0	0	0	30.2802
101	C	bra-miR168b	A3	23663760	23663779	+	23663679	23663879	UCGCUUGGUGCAGGUCGGG	Bra031877, Bra031596, Bra039173, Bra018678, Bra030705, Bra034484, Bra013942, Bra029894, Bra027817, Bra018659, Bra033846, Bra022969, Bra005028, Bra004457, Bra036382, Bra004045, Bra035512, Bra035530, Bra026932, Bra027014, Bra036288, Bra013403
102	C	bra-miR160b	A3	22987341	22987361	+	22987211	22987461	UGCCUGGCUCCCUGUAUGCC	Bra011162, Bra024109, Bra025944, Bra018659, Bra027527, Bra011955, Bra023397, Bra008401, Bra037890, Bra003436, Bra003665, Bra015651, Bra002281	4769.33	1937.27	2914.12	1319.03	4579.46
103	N	bra-miR6049	A3	22046024	22046048	+	22045998	22046098	AUGAGUUUUCGGUGGCUGUAAGAA	Bra026265, Bra032336, Bra029079, Bra033472, Bra009522, Bra011634, Bra001187, Bra021636, Bra007652, Bra021352, Bra027708, Bra006243, Bra013771, Bra026303, Bra006568, Bra027277, Bra009383, Bra009091, Bra038382, Bra021454, Bra035631, Bra030429, Bra005381, Bra005219, Bra012458, Bra003112, Bra004170, Bra031301, Bra026791, Bra011534, Bra036905, Bra009888, Bra009905, Bra021529	8.20883	0	0.338605	1.40788	0.246181
104	C	bra-miR162b	A3	21017683	21017703	+	21017543	21017743	UCGAUAAACCUCUGCAUCCA	Bra008279, Bra003126, Bra035216, Bra035821, Bra011294, Bra021158, Bra006067, Bra027194, Bra016235, Bra013788, Bra028293, Bra008440, Bra019231, Bra000720, Bra039934, Bra004438, Bra026044, Bra019530, Bra038607, Bra010498, Bra006566, Bra016609
105	N	bra-miR6050	A3	20643103	20643124	-	20642974	20643124	UGGUACCUAUGCUUGAAUGGC	Bra023912, Bra004800, Bra019562, Bra019561, Bra013069, Bra013072, Bra027409, Bra024275	0	0	0	0	52.9289
106	C	bra-miR167c	A3	19158195	19158215	+	19158125	19158375	UGAAGCUGCCAGCAUGAUCU	Bra037661, Bra013647, Bra009530, Bra023741, Bra024088, Bra024107, Bra005010, Bra015039, Bra037188, Bra037279, Bra040468, Bra013639, Bra012634, Bra023026, Bra022896, Bra028715, Bra012087, Bra015817, Bra011616, Bra036925, Bra035463, Bra040297, Bra020233, Bra017710, Bra013171, Bra021852, Bra017251, Bra017223, Bra030446, Bra004455, Bra004413, Bra039665, Bra019783, Bra025720, Bra030057, Bra015845, Bra…	0	0	1507.98	0	0
107	C	bra-miR845b	A3	18958043	18958062	+	18958012	18958162	GGCUCUGAUACCACUUGAU	Bra000955, Bra037583, Bra004507, Bra025329, Bra037886, Bra033926, Bra023535, Bra026047, Bra008408, Bra022097, Bra001869, Bra001198, Bra028178, Bra018356, Bra001799, Bra014642, Bra025461, Bra016890, Bra039435, Bra030456, Bra030483, Bra009835, Bra027817, Bra033743, Bra023801, Bra034517, Bra015938, Bra010490, Bra032491, Bra026989, Bra021350, Bra027611, Bra033395, Bra016676, Bra016372
108	C	bra-miR845c	A10	14500199	14500217	-	18958012	18958162	GGCUCUGAUACCACUUGAU	Bra000955, Bra037583, Bra004507, Bra025329, Bra037886, Bra033926, Bra023535, Bra026047, Bra008408, Bra022097, Bra001869, Bra001198, Bra028178, Bra018356, Bra001799, Bra014642, Bra025461, Bra016890, Bra039435, Bra030456, Bra030483, Bra009835, Bra027817, Bra033743, Bra023801, Bra034517, Bra015938, Bra010490, Bra032491, Bra026989, Bra021350, Bra027611, Bra033395, Bra016676, Bra016372
109	N	bra-miR6051	A3	17900250	17900272	-	17900122	17900272	CUUACUUUCAGCUAAGAGACGG	Bra007220, Bra008629, Bra022677, Bra016742, Bra005363, Bra029309, Bra010454, Bra002098, Bra002561	8.20883	0	0.338605	6.7481	0.738543
110	C	bra-miR156q	A3	17929173	17929193	-	17928993	17929243	UUGACAGAAGAUAGAGAGCA	Bra011489, Bra016979, Bra022435, Bra017513, Bra028666, Bra013161, Bra027239, Bra022246, Bra028013, Bra027865, Bra011155, Bra021205, Bra019324, Bra005669, Bra014625, Bra025605, Bra018705, Bra018703, Bra009714, Bra003592, Bra035158, Bra016565, Bra014307, Bra001743, Bra038512, Bra038038, Bra017701	730.586	830.258	889.177	681.169	717.248
111	C	bra-miR156n	A1	17606196	17606216	-	17928993	17929243	UUGACAGAAGAUAGAGAGCA	Bra011489, Bra016979, Bra022435, Bra017513, Bra028666, Bra013161, Bra027239, Bra022246, Bra028013, Bra027865, Bra011155, Bra021205, Bra019324, Bra005669, Bra014625, Bra025605, Bra018705, Bra018703, Bra009714, Bra003592, Bra035158, Bra016565, Bra014307, Bra001743, Bra038512, Bra038038, Bra017701	730.586	830.258	889.177	681.169	717.248
112	C	bra-miR169l	A3	16715971	16715991	-	16715811	16716011	AGCCAAGGAUGACUUGCCGA	Bra006263, Bra018285, Bra011136, Bra017917, Bra014518, Bra017132, Bra026115, Bra016302, Bra013734, Bra020701, Bra005650, Bra003657, Bra015628, Bra016770, Bra032616, Bra007026, Bra037229, Bra011609, Bra008052, Bra025497, Bra003867, Bra016031, Bra030899, Bra030996, Bra002553, Bra036106
113	N	bra-miR6052	A3	15132131	15132152	-	15132031	15132231	AGAGAUAGUCAAGUGUGGUCA	Bra032999, Bra029386, Bra019272, Bra025678, Bra024477, Bra025266, Bra035114, Bra030570, Bra010734, Bra027667, Bra012786, Bra014891, Bra016729, Bra037933, Bra011173, Bra021592, Bra022697, Bra019249, Bra001035, Bra005868, Bra026129, Bra012467, Bra016167, Bra030906, Bra037209, Bra002861, Bra033958, Bra028117, Bra029660, Bra030404, Bra025124, Bra033932, Bra028531, Bra031177, Bra017585, Bra015427	0	46.1255	0.0846513	1.40788	0.738543
114	C	bra-miR172d	A3	11440514	11440533	+	11440403	11440553	GAAUCUUGAUGAUGCUGCA	Bra040285, Bra001212, Bra028324, Bra023675, Bra008042, Bra032947, Bra037078, Bra033900, Bra018379, Bra005502, Bra038612, Bra000289, Bra035205, Bra017571, Bra037769, Bra002160, Bra011741, Bra023790, Bra020262, Bra020294, Bra008416, Bra017809, Bra000487, Bra023007, Bra023003, Bra022935, Bra039212, Bra034338, Bra017331, Bra018331, Bra005361, Bra005019, Bra039688, Bra009811, Bra012139, Bra011939, Bra…
115	C	bra-miR172o	A3	11363815	11363833	-	11363755	11363905	GAAUCCUGAUGAUGCUGC	Bra011741, Bra013929, Bra023532, Bra037882, Bra020262, Bra017809, Bra037078, Bra029527, Bra000487, Bra024264, Bra012139, Bra011939, Bra003240, Bra003527, Bra007123, Bra009450, Bra002510
116	N	bra-miR6053	A3	11312126	11312149	-	11312126	11312326	GUCUAGGGUUUAGGAUGUACGGU	Bra029168, Bra036762, Bra015804, Bra007736, Bra028716, Bra027432, Bra038002, Bra025709, Bra027751, Bra001642, Bra026127, Bra030115, Bra015742, Bra027459, Bra009438, Bra008937, Bra038350, Bra037847, Bra030546, Bra015273	0	46.1255	0	0.485474	0
117	N	bra-miR6054	A3	8508818	8508842	-	8508818	8509018	AAUUAAUGCAAACUGUCACCAACA	Bra011160, Bra038092	4.10442	0	0.507908	6.21407	0.984724
118	N	bra-miR6055	A3	8385923	8385947	-	8385923	8386023	GUGUAGAACAAAGUUAGAGCAUGC	Bra031249, Bra009519, Bra013245, Bra036142, Bra022969, Bra017366, Bra018423, Bra027850, Bra007866, Bra028770, Bra015540, Bra022371, Bra015971, Bra030719	4.10442	0	0.253954	5.24312	9.23178
119	C	bra-miR399o	A3	8005493	8005513	+	8005333	8005633	UGCCAAAGGAGAUUUGUCCG	Bra016053, Bra039545, Bra024173, Bra006275, Bra032185, Bra029599, Bra037882, Bra014377, Bra027289, Bra035805, Bra005137, Bra004733, Bra034529, Bra017796, Bra036970, Bra020438, Bra018728
120	C	bra-miR399l	A3	8003699	8003719	+	8003539	8003839	UGCCAAAGGAGAUUUGCCUC	Bra039545, Bra024173, Bra000611, Bra032185, Bra031522, Bra029599, Bra031654, Bra015169, Bra016053, Bra030752, Bra037882, Bra036795, Bra002521, Bra035805, Bra018324, Bra005137, Bra036970, Bra034267, Bra018728
121	C	bra-miR399a	A3	8003065	8003085	-	8003025	8003175	GCCAAAGGAGAUUUGCCCCG	Bra023326, Bra015678, Bra017618, Bra008960, Bra033268, Bra011144, Bra019193, Bra034267, Bra029599, Bra030396, Bra038659, Bra034517, Bra007308, Bra002521, Bra012703, Bra018735, Bra018728, Bra026006, Bra013309, Bra036970, Bra000611, Bra032185, Bra029828, Bra030801, Bra027268, Bra018340
122	C	bra-miR2938	A3	7699650	7699668	+	7699578	7699728	AUCUUUGGAGAGGGUUCC	Bra016908, Bra018587, Bra030751, Bra011659, Bra013446, Bra013467, Bra013599, Bra029925, Bra033839, Bra023505, Bra020048, Bra020172, Bra020359, Bra008196, Bra008307, Bra012725, Bra012918, Bra001388, Bra000451, Bra006660, Bra028244, Bra032075, Bra027293, Bra022189, Bra005086, Bra004452, Bra019641, Bra016770, Bra010074, Bra024486, Bra017921, Bra038628, Bra033685, Bra036446, Bra012066, Bra003685, Bra…
123	C	bra-miR156x	A3	6913599	6913616	-	6913539	6913689	GACAGAAGAGAGAGAGC	Bra013505, Bra040295, Bra023967, Bra012928, Bra012945, Bra028135, Bra021861, Bra025150, Bra037882, Bra032819, Bra011920, Bra038040, Bra026919, Bra036473
124	C	bra-miR399f	A3	6582602	6582621	+	6582501	6582701	UGCCAAAGGAGAGUUGCCC	Bra011107, Bra028309, Bra012772, Bra001190, Bra000407, Bra022925, Bra034365, Bra030472, Bra005137, Bra026201, Bra025327, Bra014936, Bra003935, Bra004206, Bra023232, Bra029509, Bra027001, Bra036687, Bra009273, Bra001970, Bra002675, Bra028653, Bra026562, Bra002769, Bra006838, Bra032185, Bra035805, Bra035794, Bra031255, Bra018709, Bra018632, Bra028809, Bra009789, Bra015169, Bra003174, Bra031553, Bra…
125	N	bra-miR6056	A3	5330957	5330980	-	5330880	5330980	UCAGAGGAGAUCGAUUGGAUGUC	Bra006313, Bra029594, Bra001860, Bra038288, Bra010790, Bra007348, Bra009090, Bra015198, Bra035013, Bra006119, Bra014636, Bra012144, Bra015873, Bra010401, Bra031021, Bra038911, Bra021291, Bra021214, Bra018659, Bra016190, Bra014640, Bra021699, Bra023181, Bra019679, Bra011766, Bra022939, Bra006848, Bra019683, Bra016842, Bra016712, Bra036060, Bra020025, Bra033380, Bra033550, Bra022908, Bra002955, Bra…	16.4177	0	0.253954	10.9232	6.4007
126	N	bra-miR6057	A3	5293629	5293653	+	5293503	5293653	GACAUGUCGUAAAUGGAAGAGAAC	Bra027942, Bra005487, Bra032547, Bra008767, Bra026059, Bra012222, Bra008701	0	0	0	0	17.725
127	C	bra-miR390b	A3	4957524	4957544	-	4957384	4957584	AGCUCAGGAGGGAUAGCGCC	Bra011570, Bra001532, Bra004123, Bra027384, Bra009287, Bra003671, Bra010259, Bra017335, Bra036289, Bra031926, Bra019010, Bra002807, Bra005280, Bra018693, Bra018659, Bra037238, Bra034446, Bra000319
128	C	bra-miR172e	A3	4762909	4762928	-	4762869	4763019	GAAUCUUGAUGAUGCUGCA	Bra040285, Bra001212, Bra028324, Bra023675, Bra008042, Bra032947, Bra037078, Bra033900, Bra018379, Bra005502, Bra038612, Bra000289, Bra035205, Bra017571, Bra037769, Bra002160, Bra011741, Bra023790, Bra020262, Bra020294, Bra008416, Bra017809, Bra000487, Bra023007, Bra023003, Bra022935, Bra039212, Bra034338, Bra017331, Bra018331, Bra005361, Bra005019, Bra039688, Bra009811, Bra012139, Bra011939, Bra…
129	C	bra-miR172b*	A3	4762964	4762983	-	4762864	4763014	GCAGCAUCAUUAAGAUUCA	Bra001825, Bra029853, Bra033672, Bra020959, Bra026979, Bra011467, Bra013743, Bra028643, Bra007939, Bra036199, Bra017612, Bra012946, Bra035945, Bra000307, Bra035795, Bra024814, Bra010668, Bra019878, Bra026842, Bra026146, Bra024670, Bra029467, Bra028205, Bra030503, Bra036800
130	C	bra-miR172f	A3	4762966	4762984	+	4762904	4763004	AAUCUUAAUGAUGCUGCA	Bra034649
131	C	bra-miR391a	A3	4507101	4507121	-	4506961	4507211	UCGCAGGAGAGAUAGCGCCA	Bra029312, Bra005992, Bra029430, Bra013783, Bra020099, Bra035579, Bra008046, Bra038320, Bra001264, Bra021926, Bra005398, Bra036443, Bra016192, Bra030606, Bra038431, Bra030998, Bra035591, Bra017188, Bra005318, Bra017917, Bra015676, Bra032581, Bra027841, Bra028944, Bra010684
132	N	bra-miR6058	A3	4031655	4031676	-	4031655	4031805	UAAUGGCCCUGAUGAGCUCCG	Bra005663, Bra035688, Bra014116, Bra014117, Bra021253, Bra021250, Bra009999, Bra024452, Bra038835, Bra035231, Bra007524, Bra007207, Bra002733, Bra021248, Bra022216, Bra031674, Bra016429, Bra017917	0	0	18.0307	0.38838	5.29289
133	N	bra-miR6059	A3	2431353	2431377	+	2431077	2431377	AUUAUAGAGUUGGGUUGGAGAUGG	Bra025529, Bra015846, Bra001210, Bra020197, Bra007814, Bra020075, Bra002751, Bra023829, Bra018781, Bra034317, Bra014177, Bra016024, Bra008619, Bra014518	0	46.1255	0.169303	2.23318	0.369271
134	C	bra-miR156f	A3	28483166	28483186	-	28482966	28483266	UGACAGAAGAGAGUGAGCAC	Bra037106, Bra003604, Bra016687, Bra011860, Bra011432, Bra029953, Bra028673, Bra023475, Bra001928, Bra015023, Bra003283, Bra009403, Bra001985, Bra015555, Bra020066, Bra022718, Bra022614, Bra039478, Bra008126, Bra008336, Bra026921, Bra033064, Bra033016, Bra032003, Bra031885, Bra017606, Bra023993, Bra013561, Bra001863, Bra001813, Bra001158, Bra018659, Bra025511, Bra005504, Bra040609, Bra027248, Bra…	258.321	693.245	2210.84	311.936	92.2509
135	C	bra-miR156d	A3	1903514	1903532	-	1903374	1903574	GACAGAAGAGAGUGAGCA	Bra038657, Bra009403, Bra013378, Bra013505, Bra013805, Bra037591, Bra040295, Bra020064, Bra020066, Bra022614, Bra038324, Bra032003, Bra017701, Bra017606, Bra023966, Bra023993, Bra013561, Bra012945, Bra013248, Bra001863, Bra001841, Bra001813, Bra001220, Bra000338, Bra022766, Bra029168, Bra005669, Bra014599, Bra028135, Bra025511, Bra005504, Bra021880, Bra016915, Bra016891, Bra027265, Bra005271, Bra…
136	N	bra-miR6060a	A3	796073	796094	+	795894	796144	AUGUAGCUCUUUGUCAUGGAC	Bra000454, Bra000259, Bra025624, Bra031283, Bra014039, Bra037278, Bra036428, Bra004329, Bra008202, Bra032954, Bra013166, Bra030392, Bra003227, Bra026953, Bra007103, Bra027636, Bra036194, Bra026486, Bra036921, Bra023708, Bra020260, Bra020400, Bra012674, Bra000958, Bra021341, Bra005066, Bra033576, Bra016754, Bra021031, Bra007487, Bra024531, Bra036105, Bra009261, Bra002294, Bra002683, Bra039010, Bra…	0	0	0	0	27.5723
137	N	bra-miR6060b	A3	796066	796086	+	795886	796136	UUGAUACAUGUAGCUCUUUG	Bra036277, Bra037952, Bra023238, Bra023374, Bra012559, Bra013083, Bra001106, Bra008895, Bra010684	0	0	0	0	64.007
138	N	bra-miR6060c	A3	796059	796080	+	795880	796130	UUUCACGUUGAUACAUGUAGC	Bra022393, Bra038669, Bra015999, Bra007662, Bra024653, Bra035910, Bra015306, Bra005780	0	0	0	0	2804.62
139	N	bra-miR6061	A3	795916	795938	+	795888	796138	AGGUGCUACCGGUAUCCACGUG	Bra033636, Bra029073, Bra038340, Bra018709	0	0	0	0	29.2955
140	C	bra-miR172q	A3	693162	693180	+	692920	693220	GAAUCUUGAUGGUGCUGC	Bra013672, Bra011338, Bra035470, Bra005795, Bra018529, Bra005122, Bra000050, Bra005119, Bra005062, Bra018065, Bra012104, Bra016241, Bra010711, Bra007771, Bra038734, Bra033958, Bra027983, Bra036672, Bra037783, Bra039103, Bra009584, Bra009451, Bra002658
141	C	bra-miR172r	A3	693160	693179	-	692960	693210	CAGCACCAUCAAGAUUCAC	Bra011717, Bra013903, Bra020609, Bra000221, Bra022844, Bra028998, Bra006768, Bra005891, Bra014691, Bra031291, Bra005212, Bra005041, Bra018885, Bra019926, Bra025913, Bra019579, Bra027478, Bra015091, Bra003241, Bra010451, Bra040810, Bra036111, Bra002182, Bra003053, Bra039768, Bra024229, Bra038707, Bra038669, Bra002809, Bra035082, Bra036199, Bra022805, Bra006762, Bra034823, Bra018705, Bra018703, Bra…
142	C	bra-miR172g	A3	693085	693104	-	692965	693215	GAAUCUUGAUGAUGCUGCA	Bra040285, Bra001212, Bra028324, Bra023675, Bra008042, Bra032947, Bra037078, Bra033900, Bra018379, Bra005502, Bra038612, Bra000289, Bra035205, Bra017571, Bra037769, Bra002160, Bra011741, Bra023790, Bra020262, Bra020294, Bra008416, Bra017809, Bra000487, Bra023007, Bra023003, Bra022935, Bra039212, Bra034338, Bra017331, Bra018331, Bra005361, Bra005019, Bra039688, Bra009811, Bra012139, Bra011939, Bra…	1112.3	691.882	229.998	1058.77	272.399
143	C	bra-miR2111b*	A3	205746	205766	+	205526	205826	AUCCUCGGGAUACAGAUUAC	Bra018037, Bra029432, Bra026397, Bra032166, Bra023200, Bra013379, Bra019169, Bra006368, Bra033654, Bra008597, Bra011140, Bra019097, Bra009529, Bra030220, Bra031246, Bra005337, Bra038286, Bra018659, Bra003408
144	C	bra-miR2111a	A3	205685	205705	+	205525	205825	UAAUCUGCAUCCUGAGGUUU	Bra030092, Bra033449, Bra014853, Bra030904, Bra009900, Bra034218, Bra015770, Bra000797, Bra000796, Bra030243, Bra018165, Bra033033, Bra003459, Bra007839, Bra027652, Bra039064, Bra009141, Bra040493, Bra011770, Bra019485, Bra013314, Bra012595, Bra032983, Bra024236, Bra018363, Bra030291, Bra032207, Bra019994, Bra025777, Bra025251, Bra030797, Bra021347, Bra035861, Bra002953, Bra015285, Bra018744, Bra…
145	N	bra-miR6062	A4	500890	500913	+	500763	500913	GAAGACCGUUAGAACUGAGAAGC	Bra022679, Bra038109, Bra025253, Bra009417, Bra019737, Bra033150, Bra016139, Bra001639, Bra017389, Bra040635, Bra037995, Bra018921	8.20883	0	0.0846513	22.8173	10.955
146	N	bra-miR6063	A4	1359776	1359796	+	1359696	1359896	CUCAUCAGAAUGUAGAACGC	Bra028071, Bra016225, Bra019603, Bra007487, Bra040556, Bra009659, Bra033839, Bra031084, Bra011611, Bra006239, Bra018241, Bra034492, Bra024176, Bra013774, Bra014548, Bra033516, Bra037088, Bra025017	0	0	0	0	37.9119
147	N	bra-miR6064a	A4	1834753	1834774	+	1834674	1834774	CUCAGGGAACAGAGCAAGCGG	Bra013816, Bra008188, Bra031856, Bra019218, Bra033496, Bra034253, Bra010488, Bra007122, Bra024552, Bra002358, Bra036452, Bra023297, Bra027652, Bra011514, Bra026246, Bra027885, Bra037078, Bra040556, Bra022576, Bra040353, Bra001806, Bra039256, Bra017104, Bra040319, Bra029587, Bra005107, Bra009992, Bra024948, Bra004319, Bra038423, Bra039858, Bra007667, Bra011486, Bra037553, Bra008174, Bra037882, Bra…	12.3132	0	11.5972	2.71866	4.30817
148	N	bra-miR6065	A4	1836544	1836565	+	1836315	1836565	UAUGGGAACCUCAAGGACGCC	Bra031037, Bra002658, Bra038595, Bra032081, Bra029697, Bra002611, Bra004762, Bra003844, Bra016191, Bra007249, Bra023035, Bra003680, Bra015873, Bra017851, Bra026087, Bra021971, Bra032660	8.20883	0	2.87814	3.54396	11.8167
149	C	bra-miR172h	A4	2690066	2690086	-	2690046	2690196	AGAAUCUUGAUGAUGCUGCA	Bra023719, Bra020249, Bra032689, Bra023675, Bra032947, Bra036304, Bra005763, Bra018379, Bra009833, Bra038612, Bra025174, Bra000289, Bra035205, Bra002160, Bra011741, Bra023790, Bra020262, Bra017809, Bra000487, Bra000169, Bra006539, Bra032153, Bra005019, Bra009811, Bra012139, Bra011939, Bra003240, Bra035022, Bra016499, Bra010877, Bra010486, Bra010349, Bra007123, Bra027473, Bra038548, Bra002510, Bra…	1112.3	691.882	229.998	1058.77	272.399
150	C	bra-miR862	A4	5374890	5374908	-	5374758	5374908	UAUGCUGGAACUACUUGA	Bra013803, Bra020213, Bra029828, Bra003551
151	C	bra-miR167a	A4	5787071	5787089	+	5787049	5787149	AGCUGCCAGCCUGAUCUA	Bra016505, Bra008595, Bra021970, Bra028110, Bra005147, Bra018705, Bra038815, Bra004125, Bra010776, Bra032910
152	N	bra-miR6066	A4	6221631	6221655	+	6221605	6221755	AGUUAAUUUGAGGGCAUGUAGGAC	Bra004310	8.20883	0	0.0846513	0.922401	0.984724
153	N	bra-miR6067	A4	7117592	7117616	-	7117342	7117742	ACAAACAUGAACUUUGGGGCUGGC	Bra037465, Bra005766, Bra027242, Bra018824, Bra010892, Bra009525, Bra018459, Bra037183, Bra010093, Bra036738, Bra028024, Bra012945, Bra008302, Bra001435, Bra034344, Bra015675, Bra017712, Bra001573, Bra018798, Bra003596	20.5221	0	23.787	23.1086	8.37015
154	C	bra-miR319d	A4	8458029	8458049	-	8457949	8458249	UUGGACUGAAGGGAGCUCCC	Bra038825, Bra008119, Bra035770, Bra000732, Bra028681, Bra022350, Bra004476, Bra010723, Bra007756, Bra027049, Bra021586, Bra001579, Bra000531, Bra022888, Bra034842, Bra027284, Bra018280, Bra018259, Bra012038, Bra030952, Bra002042, Bra027978
155	C	bra-miR166b	A4	8640528	8640548	-	8640468	8640768	UCGGACCAGGCUUCAUUCCC	Bra040033, Bra022852, Bra005981, Bra010883, Bra011646, Bra039543, Bra035072, Bra034410, Bra034318, Bra031265, Bra031301, Bra015949, Bra035026, Bra028702, Bra002625, Bra011392, Bra020236, Bra020717, Bra000930, Bra021926, Bra005398, Bra018948, Bra038295, Bra004322, Bra034539, Bra014315, Bra032394, Bra002458, Bra002770, Bra024659, Bra005595, Bra015395
156	N	bra-miR6031c	A4	3935574	3935596	-	3935474	3935624	AAAAUUGAUUGUAGAGAAGACA	Bra021720, Bra022989, Bra025673, Bra016019, Bra017104	0	46.1255	0	1.69916	0.12309
157	C	bra-miR156g	A4	11297095	11297113	-	11297015	11297265	GACAGAAGAGAGUGAGCA	Bra038657, Bra009403, Bra013378, Bra013505, Bra013805, Bra037591, Bra040295, Bra020064, Bra020066, Bra022614, Bra038324, Bra032003, Bra017701, Bra017606, Bra023966, Bra023993, Bra013561, Bra012945, Bra013248, Bra001863, Bra001841, Bra001813, Bra001220, Bra000338, Bra022766, Bra029168, Bra005669, Bra014599, Bra028135, Bra025511, Bra005504, Bra021880, Bra016915, Bra016891, Bra027265, Bra005271, Bra…
158	N	bra-miR6068a	A4	13842708	13842728	-	13842608	13842758	AUAGACAUGGAUGUAGAAGC	Bra023532, Bra013245, Bra000801, Bra017907, Bra000553, Bra022809, Bra035571, Bra030166, Bra031636, Bra031887, Bra031282, Bra036747, Bra024511, Bra011405, Bra038566, Bra000289, Bra030565	24.6265	46.1255	0	19.3219	11.9398
159	C	bra-miR399b	A4	15098228	15098248	-	15098108	15098358	UGCCAAAGGAGAUUUGCCCC	Bra039545, Bra024173, Bra000611, Bra032185, Bra031522, Bra029599, Bra031654, Bra015169, Bra016053, Bra030752, Bra037882, Bra036795, Bra002521, Bra035805, Bra005137, Bra036970, Bra034267, Bra018728
160	C	bra-miR399m	A4	15098872	15098890	+	15098710	15099010	GCCAAAGGAGAUUUGCCU	Bra023326, Bra015678, Bra017618, Bra008960, Bra033268, Bra011144, Bra036970, Bra019193, Bra000611, Bra032185, Bra034267, Bra029599, Bra030396, Bra018735, Bra018728, Bra038659, Bra034517, Bra030801, Bra002521, Bra012703
161	C	bra-miR399h	A4	15101877	15101897	+	15101687	15101937	GCCAAAGGAGAUUUGCCCGG	Bra023326, Bra015678, Bra017618, Bra008960, Bra033268, Bra011144, Bra023482, Bra019193, Bra034267, Bra029599, Bra030396, Bra038659, Bra034517, Bra007308, Bra017430, Bra002521, Bra012703, Bra018735, Bra018728, Bra026006, Bra013309, Bra036970, Bra000611, Bra032185, Bra029828, Bra030801, Bra027268, Bra018340
162	N	bra-miR6069	A4	15739564	15739585	-	15739564	15739664	UGUUUUGUGGGUUUCUACCGA	Bra026481, Bra038200, Bra021341, Bra021560, Bra002620, Bra000151, Bra017149, Bra019616, Bra010142, Bra030370, Bra018221, Bra038276, Bra032508, Bra036386, Bra008953, Bra002853, Bra024516, Bra024834, Bra016235, Bra010681, Bra037273, Bra037274, Bra038449, Bra012724, Bra038451, Bra034267, Bra021936, Bra018468, Bra005348, Bra019971, Bra012193, Bra004105, Bra030944, Bra040304, Bra003048, Bra022871, Bra…	16.4177	0	18.7926	9.41821	23.6334
163	C	bra-miR859	A4	15789611	15789630	-	15789571	15789671	CUCUCUGUUGUGAAAUCAA	Bra040027, Bra008338, Bra026525, Bra016868, Bra032871, Bra032423, Bra029467, Bra040797, Bra028319, Bra038448, Bra040144, Bra020727, Bra022920, Bra008626, Bra006347, Bra005776, Bra025511, Bra017247, Bra017242, Bra017228, Bra027212, Bra011342, Bra038120, Bra004839, Bra025834, Bra025890, Bra012241
164	C	bra-miR390c	A4	16501177	16501197	+	16501017	16501317	AGCUCAGGAGGGAUAGCGCC	Bra011570, Bra001532, Bra004123, Bra027384, Bra009287, Bra003671, Bra010259, Bra017335, Bra036289, Bra031926, Bra019010, Bra002807, Bra005280, Bra018693, Bra018659, Bra037238, Bra034446, Bra000319
165	C	bra-miR393	A4	16955556	16955577	+	16955547	16955697	CCAAAGGGAUCGCAUUGAUCC	Bra020457, Bra031201, Bra003518, Bra007720, Bra037157, Bra002358, Bra028335, Bra034191, Bra032954, Bra000842, Bra019621, Bra016754, Bra026953, Bra007840
166	N	bra-miR319a*	A4	17360587	17360607	+	17360557	17360857	GAGAUUCUUUCAGUCCAGUC	Bra028941, Bra021058, Bra032547, Bra007263, Bra032822, Bra008912, Bra011604, Bra020272, Bra006181, Bra040690, Bra032045, Bra032044, Bra021851, Bra027334, Bra037063, Bra025137, Bra016499, Bra010486, Bra010355, Bra006971, Bra032324, Bra027676, Bra009447, Bra008855, Bra013432, Bra013728, Bra021530, Bra028834, Bra040838, Bra022999, Bra029127, Bra032166, Bra017226, Bra027403, Bra031267, Bra004718, Bra…	4.10442	0	0.169303	7.08793	1.72327
167	C	bra-miR319f	A4	17360744	17360764	+	17360564	17360864	UUGGACUGAAGGGAGCUCCU	Bra038825, Bra008119, Bra035770, Bra000732, Bra028681, Bra022350, Bra004476, Bra010723, Bra007756, Bra027049, Bra021586, Bra001579, Bra000531, Bra022888, Bra034842, Bra027284, Bra018280, Bra018259, Bra012038, Bra030952, Bra002042, Bra027978
168	C	bra-miR156y	A4	17737444	17737462	-	17737424	17737574	GACAGAAGAGAGAGAGCA	Bra021861, Bra032819, Bra011920, Bra008825, Bra036473, Bra011819, Bra011316, Bra011155, Bra011118, Bra011056, Bra013505, Bra037011, Bra026348, Bra038900, Bra040295, Bra023466, Bra008126, Bra038324, Bra018659, Bra029262, Bra017606, Bra023966, Bra023967, Bra023993, Bra019272, Bra013561, Bra012928, Bra012945, Bra013014, Bra013224, Bra001893, Bra001863, Bra001813, Bra001314, Bra000933, Bra000842, Bra…
169	N	bra-miR6070	A5	23068751	23068775	-	23068551	23068801	AUAGAGGUGUAGAACCCGUUCGGG	Bra013714, Bra030007, Bra003481, Bra001985, Bra028254, Bra038776, Bra000466, Bra021517, Bra024387, Bra026607, Bra001530, Bra027387	254.474	322.878	61.3722	243.66	91.7024
170	C	bra-miR158b	A5	21937396	21937415	+	21937275	21937475	UCCCAAAUGUAGACAAAGC	Bra040063, Bra039453, Bra024786, Bra016065, Bra037386, Bra040044, Bra018249
171	N	bra-miR6071	A5	21666706	21666726	+	21666576	21666776	UUGGGGUUGUGAUUUCAGGC	Bra021452, Bra020112, Bra015955, Bra008816, Bra008700, Bra038674, Bra034236, Bra020101, Bra014397, Bra003812, Bra003000, Bra011732, Bra020355, Bra019098, Bra000190, Bra018458, Bra005566, Bra004469, Bra018679, Bra018182, Bra024940, Bra010793, Bra032518, Bra006948, Bra023244, Bra002652, Bra033243	0	0	1.77768	5.6315	8.9856
172	N	bra-miR6064b	A5	21610272	21610296	-	21610146	21610296	AGAAAACAGAGCAAGCAGUUACAA	Bra022320, Bra017715, Bra001460, Bra026865, Bra012617, Bra030538, Bra029530, Bra016807, Bra039713, Bra003896, Bra004407, Bra028982, Bra039267, Bra001113, Bra040353, Bra008542, Bra001273, Bra014244, Bra024459, Bra016084	8.20883	0	0.169303	2.52447	0.12309
173	N	bra-miR6072	A5	21196260	21196281	-	21196081	21196281	UGUCCGGAAAGAUGUCGAGCG	Bra012308, Bra035172, Bra014299, Bra027972, Bra004366, Bra008820, Bra034404, Bra030904, Bra002867, Bra008158, Bra023991, Bra019263, Bra029027, Bra034352, Bra021777, Bra029523, Bra002993, Bra040252, Bra025763, Bra031802, Bra022464, Bra005511, Bra016770, Bra038615, Bra009726, Bra032440, Bra014141, Bra023247, Bra009349, Bra030822, Bra024501, Bra036277	36.9397	0	5.58699	3.98089	13.0476
174	C	bra-miR169a*	A5	20923760	20923778	+	20923728	20923878	CGGCAAGUUGUCCUUGGC	Bra036879, Bra031832, Bra001475, Bra030164, Bra005674, Bra037882, Bra025550, Bra005541, Bra039421, Bra032221, Bra025114, Bra017384, Bra009166
175	N	bra-miR6073	A5	19608330	19608354	+	19608204	19608354	UAGCCUGGCUCUGAUACCAUGAAG	Bra026410, Bra030488, Bra033943, Bra009274, Bra011726, Bra005789, Bra010837, Bra012806, Bra012542	0	0	0.931164	0.776759	9.23178
176	C	bra-miR157a	A5	18565072	18565091	+	18565061	18565211	UUGACAGAAUAUAGAGAGC	Bra019324, Bra001874, Bra009773, Bra018659, Bra036073, Bra036089, Bra040127, Bra040270, Bra027239, Bra034589, Bra037305
177	N	bra-miR6074	A5	18341531	18341555	+	18341505	18341605	GUAACACUGUAGCAACGGCAAAAC	Bra012797, Bra036192, Bra036799, Bra002823, Bra035117	4.10442	0	0.0846513	5.34022	71.0232
178	N	bra-miR6075	A5	17374217	17374241	-	17374141	17374241	CUGUGGCACUGUGUUCCUCGACGC	Bra025064, Bra030155, Bra040302, Bra006110, Bra035941, Bra026488, Bra030483, Bra015163, Bra017917, Bra010195	0	0	0	0	27.4492
179	N	bra-miR6076	A5	16589443	16589467	-	16589343	16589593	CAUAGAAUUCACUGAUGUAGAUGC	Bra034467, Bra031271, Bra032199, Bra023884, Bra011912, Bra018714, Bra014116	8.20883	0	0.0846513	3.49542	2.33872
180	N	bra-miR6077	A5	15343393	15343417	-	15343393	15343543	AGGGGAAUACAUUGGAGCAUAUCU	Bra025432, Bra018548, Bra016294, Bra024677, Bra036265, Bra001730, Bra003215, Bra003546, Bra028929, Bra018873, Bra005335, Bra005239, Bra004125, Bra026951	4.10442	0	1.35442	10.3892	0.492362
181	C	bra-miR845f	A5	13694121	13694139	+	13694109	13694179	CUCUGAUACCAAAUGAUG	Bra037886, Bra028296, Bra037583, Bra021419, Bra033193, Bra015066, Bra015184, Bra027611
182	N	bra-miR6078	A5	13967923	13967947	-	13967823	13968123	AUAUAAGGGAUUUUGACACAUGGC	Bra040556, Bra005601, Bra005052, Bra022534	4.10442	0	3.4707	1.65061	13.1707
183	N	bra-miR6079	A5	14831160	14831181	+	14831131	14831281	UUGAGAACUCUGUAGACAGGC	Bra009993, Bra034221, Bra031972, Bra029830, Bra027376, Bra015003, Bra012470, Bra012005, Bra039939, Bra021231, Bra025219, Bra000598, Bra027171, Bra022201, Bra035784, Bra023019, Bra004835, Bra019958, Bra030045, Bra004088, Bra033838, Bra036746, Bra039227, Bra007210, Bra024651, Bra018659, Bra008304, Bra002769, Bra009933, Bra034529, Bra015716, Bra020932, Bra036899, Bra008059, Bra008275, Bra020677, Bra…	8.20883	0	0	3.15558	0.615452
184	C	bra-miR167d	A5	15077056	15077077	-	15076906	15077106	UGAAGCUGCCAGCAUGAUCUA	Bra037661, Bra013647, Bra009530, Bra024088, Bra024107, Bra005010, Bra015039, Bra037188, Bra037279, Bra040468, Bra013639, Bra022896, Bra012087, Bra011616, Bra036925, Bra017710, Bra017251, Bra017223, Bra004455, Bra004413, Bra039665, Bra019783, Bra025720, Bra004203, Bra015845, Bra010720, Bra010534, Bra007816, Bra035463, Bra023741, Bra040297, Bra020233, Bra012634, Bra013171, Bra023026, Bra021852, Bra…	0	0	1507.98	0	0
185	C	bra-miR850	A5	12874444	12874465	-	12874284	12874484	AAGAUCCGGACUCAAACAAAG	Bra009884, Bra011326, Bra002809, Bra027267, Bra027242, Bra025853, Bra012102, Bra016744, Bra007734, Bra008829, Bra021347, Bra014662, Bra028230, Bra016679, Bra007284, Bra008479, Bra024886, Bra017450, Bra008896
186	N	bra-miR6080	A5	12596799	12596819	+	12596719	12596869	AAGGCUGUAAAUGGAAACGC	Bra027850, Bra016870, Bra026244, Bra032232, Bra019459, Bra004259, Bra024615	0	0	0.846513	3.49542	6.03143
187	C	bra-miR156z	A5	10523076	10523093	+	10523003	10523153	UGACAGAAGAGAGAGAG	Bra039543, Bra031885, Bra013728, Bra013561, Bra001893, Bra009752, Bra027988, Bra032925, Bra015488
188	N	bra-miR6081	A5	9471589	9471614	-	9471464	9471614	GUAAGGAAGAACUUAGCGAGACGCA	Bra006378, Bra033839, Bra034638, Bra032333, Bra011127, Bra005670, Bra024821, Bra024903, Bra016040, Bra009066, Bra038640, Bra027846, Bra013408, Bra016492, Bra029670, Bra016594, Bra030994, Bra020548, Bra008513, Bra032626	0	46.1255	0.0846513	6.31117	1.60018
189	N	bra-miR6082	A5	11848632	11848656	-	11848532	11848732	AAGCAAGACGGAUCUCUGGACAAC	Bra024819, Bra023184, Bra035710, Bra035104, Bra011003, Bra009584, Bra038789, Bra038448, Bra038797, Bra000583, Bra031182, Bra008804, Bra022632, Bra007504, Bra022326, Bra009401, Bra033585, Bra027274	0	0	0	0.0485474	23.0179
190	N	bra-miR6083	A5	8020059	8020083	+	8019983	8020083	AUGGAGAACCUACGGGCAGAUAGC	Bra006509, Bra003413, Bra003569, Bra007536, Bra036447, Bra020342, Bra012885, Bra013217, Bra024984, Bra036859	4.10442	0	1.10047	3.44687	2.5849
191	N	bra-miR6017a*	A5	6700033	6700053	+	6700033	6700133	GUAGAUAAAUCGGUUGUAGC	Bra011802, Bra012586, Bra007073, Bra027120, Bra038717, Bra020196, Bra000767, Bra006649, Bra009816, Bra012721, Bra017017, Bra018563, Bra017567, Bra006428, Bra019523	8.20883	0	0	2.71866	1.35399
192	N	bra-miR6084	A5	5699752	5699773	-	5699702	5699902	AGUGAGGACAUGGACGACGAC	Bra031472, Bra018416, Bra031739, Bra002898, Bra028274, Bra021278, Bra039110, Bra018455, Bra004226, Bra027613, Bra012074, Bra009205, Bra024150, Bra038734, Bra038839, Bra016093, Bra026826, Bra038563, Bra013718, Bra000981, Bra025572, Bra026215, Bra026214, Bra009289, Bra034110, Bra036349, Bra000588, Bra000260, Bra005862, Bra014556, Bra025798, Bra004837, Bra026212, Bra025823, Bra015065, Bra012373, Bra…	0	46.1255	0.0846513	0.38838	1.2309
193	N	bra-miR6085	A5	4196621	4196645	-	4196571	4196671	AGAGAUACGUUGGGCCGGAAGAUA	Bra023094, Bra036036, Bra008967, Bra021819, Bra034459, Bra005540, Bra035021, Bra010740, Bra017919, Bra016373, Bra006929, Bra026417, Bra020716, Bra018056, Bra017544, Bra000164	8.20883	0	0.761862	11.1659	2.70799
194	N	bra-miR6086	A5	4163605	4163629	+	4163605	4163755	AGGAUUAUGACGUGGUGACGUGGC	Bra024383, Bra011674, Bra040061, Bra008988	4.10442	46.1255	1.94698	6.21407	6.15452
195	C	bra-miR390d	A5	3490081	3490101	-	3490001	3490201	AGCUCAGGAGGGAUAGCGCC	Bra011570, Bra001532, Bra004123, Bra027384, Bra009287, Bra003671, Bra010259, Bra017335, Bra036289, Bra031926, Bra019010, Bra002807, Bra005280, Bra018693, Bra018659, Bra037238, Bra034446, Bra000319
196	N	bra-miR6087	A5	3454927	3454951	-	3454927	3455027	UGGUAAACCUCUGGUAGAGACGCA	Bra039937, Bra036276, Bra039458, Bra016459, Bra026749, Bra023429, Bra022251, Bra031359, Bra033721, Bra016391, Bra019139, Bra019530, Bra030994, Bra039691, Bra009900, Bra012440, Bra012339, Bra016235, Bra036582, Bra007870, Bra031190, Bra008847, Bra019602, Bra006974, Bra024534, Bra032812	0	0	0	0	34.3422
197	C	bra-miR160c	A5	3222291	3222311	-	3222151	3222401	GCCUGGCUCCCUGUAUGCCA	Bra010612, Bra031070, Bra011162, Bra024109, Bra032194, Bra011955, Bra003665, Bra015651, Bra040269	4769.33	1937.27	2914.12	1319.03	4579.46
198	N	bra-miR160a*	A5	3222231	3222252	-	3222181	3222381	GCGUAUGAGGAGCCAUGCAUA	Bra024782, Bra010687, Bra033203, Bra018596, Bra032558, Bra022284	4.12653	0	35.4689	4.10442	3.69271
199	N	bra-miR6088	A5	1439034	1439058	+	1438958	1439358	GACGGACAUUCUGACGGAAAAUGA	Bra015184, Bra031788, Bra034416, Bra029585	49.253	0	3.80931	90.4924	22.4025
200	C	bra-miR319g	A5	911427	911447	+	911167	911467	UUGGACUGAAGGGAGCUCCU	Bra038825, Bra008119, Bra035770, Bra000732, Bra028681, Bra022350, Bra004476, Bra010723, Bra007756, Bra027049, Bra021586, Bra001579, Bra000531, Bra022888, Bra034842, Bra027284, Bra018280, Bra018259, Bra012038, Bra030952, Bra002042, Bra027978
201	N	bra-miR319a	A5	911321	911342	+	911242	911542	AUCUGCCGACUCAUUCAUCCA	Bra027057, Bra027309, Bra018567, Bra010432, Bra002246, Bra026300, Bra040368, Bra000868, Bra033468, Bra038141, Bra035904	0	0	0.761862	1.16514	18.3405
202	C	bra-miR408	A5	364811	364831	-	364751	364951	UGCACUGCCUCUUCCCUGGC	Bra034079, Bra018718, Bra040355, Bra034137, Bra022744, Bra026577, Bra001229, Bra022973, Bra022873, Bra029615, Bra004449, Bra030162, Bra032542, Bra031190, Bra036240, Bra008890, Bra015263, Bra021165, Bra023701, Bra002257, Bra020249, Bra020271, Bra008019, Bra001742, Bra005960, Bra025545, Bra033016, Bra016978, Bra019807, Bra009790, Bra016018, Bra016078, Bra036026, Bra036523, Bra024379, Bra002374
203	C	bra-miR403	A5	266432	266452	-	266392	266542	UAGAUUCACGCACAAACUCG	Bra028308, Bra000869, Bra033370, Bra011337, Bra018659, Bra012025, Bra014277, Bra002170
204	C	bra-miR164d	A5	150937	150956	-	150837	151087	GGAGAAGCAGGGCACGUGC	Bra033837, Bra038808, Bra013020, Bra030342, Bra015655, Bra007089, Bra037162, Bra029974, Bra038242, Bra028685, Bra038310, Bra020700, Bra029313, Bra012960, Bra001766, Bra001480, Bra003479, Bra025655, Bra034713, Bra022468, Bra004926, Bra026094, Bra033647, Bra030140, Bra016649, Bra030820, Bra036074, Bra009246, Bra037882, Bra009567	0	0	41494.7	0	0
205	N	bra-miR164a*	A5	150880	150901	-	150830	151080	CACGUGCUCCACUCCUCCAAC	Bra020578, Bra011292, Bra028650, Bra023667, Bra008313, Bra000553, Bra022889, Bra006445, Bra017108, Bra002140, Bra015473, Bra022134, Bra024941, Bra026541, Bra012659, Bra006485, Bra004523, Bra016801, Bra007092, Bra033839, Bra006016, Bra003728	0	0	0.761862	0	11.6936
206	N	bra-miR6089	A6	379745	379765	+	379715	379865	ACGGACACAAACAAUACGGC	Bra020684, Bra031330, Bra021605, Bra036512, Bra011391, Bra008988, Bra022476, Bra037039, Bra024130, Bra023062, Bra010914, Bra032852, Bra001360, Bra000616, Bra035668, Bra029779, Bra030496, Bra036140, Bra013562, Bra001654	0	46.1255	0	1.21369	0.12309
207	N	bra-miR6090	A6	471934	471955	+	471855	471955	UUGUGGAACCGUGUGAAUACC	Bra011570, Bra015990, Bra004535, Bra025083, Bra022589, Bra024410, Bra033948, Bra033715, Bra003903, Bra012601, Bra031481, Bra037954, Bra007496, Bra024670, Bra027074	4.10442	0	0.0846513	0	14.4016
208	C	bra-miR169c*	A6	545950	545969	-	545870	546120	CCGGCAAGUUGACUUUGGC	Bra039543, Bra007642, Bra021312, Bra008116, Bra039137, Bra009718, Bra024503
209	C	bra-miR169d*	A6	549387	549406	-	549307	549557	CCGGCAAGUUGACUUUGGC	Bra039543, Bra007642, Bra021312, Bra008116, Bra039137, Bra009718, Bra024503
210	C	bra-miR169n	A6	549435	549454	-	549295	549545	AGCCAAAGAUGACUUGCCG	Bra029645, Bra031583, Bra031593, Bra011392, Bra013392, Bra021355, Bra020224, Bra015240, Bra029709, Bra029829, Bra022440, Bra034539, Bra023271, Bra002652, Bra022635, Bra024223, Bra001164, Bra023057, Bra030126, Bra007026
211	C	bra-miR169e*	A6	551655	551674	-	551535	551785	CCGGCAAGUUGACUUUGGC	Bra039543, Bra007642, Bra021312, Bra008116, Bra039137, Bra009718, Bra024503
212	N	bra-miR6091a	A6	551940	551961	-	551890	552140	GCAAGUCGAUUUUGGCUCUGU	Bra016632, Bra034753, Bra039947, Bra005450, Bra017863, Bra030109, Bra033683, Bra027500, Bra002822, Bra023992, Bra030252, Bra006210, Bra001833, Bra027482	16.4177	92.2509	0	30.0994	1.84636
213	C	bra-miR169o	A6	551999	552019	-	551799	552049	UGAGCCAAAGAUGACUUGCC	Bra027556, Bra040175, Bra013749, Bra013888, Bra022556, Bra033193, Bra020538, Bra010204, Bra028004, Bra040694, Bra023838, Bra040020, Bra022665, Bra024176, Bra024223, Bra003947, Bra024503, Bra011114, Bra009483, Bra013442, Bra013558, Bra028859, Bra023547, Bra012995, Bra001164, Bra036304, Bra005432, Bra025857, Bra014943, Bra003164, Bra031647, Bra007140, Bra027868, Bra006059, Bra008950, Bra002865, Bra…
214	C	bra-miR156za	A6	712212	712230	+	712212	712312	GACAGAAGAGAGAGAGCA	Bra021861, Bra032819, Bra011920, Bra008825, Bra036473, Bra011819, Bra011316, Bra011155, Bra011118, Bra011056, Bra013505, Bra037011, Bra026348, Bra038900, Bra040295, Bra023466, Bra008126, Bra038324, Bra018659, Bra029262, Bra017606, Bra023966, Bra023967, Bra023993, Bra019272, Bra013561, Bra012928, Bra012945, Bra013014, Bra013224, Bra001893, Bra001863, Bra001813, Bra001314, Bra000933, Bra000842, Bra…
215	C	bra-miR846	A6	1069519	1069538	-	1069519	1069669	UUGAACUGAAGUGCUUGAA	Bra029299, Bra016499, Bra031647, Bra037814, Bra038685, Bra022725, Bra029023, Bra022316, Bra018945, Bra019820, Bra029389, Bra015151, Bra027095, Bra035841, Bra029222, Bra003635, Bra016286
216	N	bra-miR6092	A6	1335278	1335299	+	1335249	1335449	ACUUUGAAACUUUGAUCUAGA	Bra033786, Bra003671, Bra033203, Bra030120, Bra011970, Bra003434, Bra037956, Bra011022, Bra009726, Bra034664, Bra026726, Bra039124	0	0	0	0	24.9874
217	N	bra-miR6093	A6	1561844	1561868	+	1561844	1561944	AUGGAGAAGAUGUAGUCCUUAUCC	Bra012318, Bra007087, Bra024069, Bra013820, Bra013856, Bra026251, Bra028345, Bra014202, Bra021099, Bra008019, Bra026649, Bra033031, Bra019346, Bra026703, Bra001921, Bra000901, Bra014801, Bra032750, Bra030302, Bra017276, Bra039664, Bra019587, Bra009839, Bra014984, Bra016078, Bra016009, Bra016785, Bra035873, Bra015191, Bra019395, Bra021521, Bra020384, Bra007971, Bra006375, Bra005825, Bra009757, Bra…	0	0	0	0	13.0476
218	N	bra-miR6094	A6	5411113	5411137	-	5411063	5411213	AUAAGUGACUUACUAGAUUUUGGC	Bra008560, Bra016278, Bra018861, Bra010771	24.6265	0	0.253954	5.34022	6.4007
219	C	bra-miR169g	A6	4386362	4386382	-	4386162	4386462	AGCCAAGGAUGACUUGCCUG	Bra006263, Bra018285, Bra011136, Bra017917, Bra014518, Bra017132, Bra026115, Bra016302, Bra013734, Bra005650, Bra003657, Bra015628, Bra016770, Bra032616, Bra007026, Bra037229, Bra011609, Bra008052, Bra025497, Bra003867, Bra016031, Bra030899, Bra030996, Bra002553, Bra036106
220	N	bra-miR6095	A6	4276622	4276644	-	4276472	4276772	UUCUGGAUGCUGUAGAGUCUUG	Bra001336, Bra022654, Bra000534, Bra029071, Bra019446, Bra018180, Bra015729, Bra003059, Bra011389, Bra020066, Bra022721, Bra019155, Bra001729, Bra030117, Bra010457, Bra033413, Bra019207, Bra025545, Bra005368, Bra038815, Bra014140, Bra037538, Bra022881, Bra004920, Bra026094, Bra011946, Bra017462, Bra027850, Bra022623, Bra001864, Bra025618, Bra031350, Bra025712, Bra008641, Bra003181, Bra035013, Bra…	20.5221	0	0.338605	1.45642	2.83108
221	N	bra-miR6096	A6	4219639	4219663	-	4219539	4219689	AGAGCGAUUUGGAGCGGUUUGGAG	Bra005020, Bra026037, Bra010045, Bra028797, Bra023564, Bra001905, Bra006031, Bra025044, Bra015884, Bra022338, Bra010141, Bra026242, Bra021348, Bra021341, Bra008860, Bra016024, Bra040810, Bra032789, Bra004811	0	46.1255	0.169303	0.19419	0
222	C	bra-miR171a	A6	4089315	4089335	-	4089235	4089535	UGAGCCGUGCCAAUAUCACG	Bra020933, Bra012986, Bra014889, Bra027293, Bra031711, Bra028334, Bra008077, Bra033571, Bra019338, Bra000375, Bra005746, Bra017927, Bra025376, Bra003311, Bra027817, Bra039706, Bra031742, Bra037319, Bra039407, Bra010821, Bra031229, Bra028100	36.9397	0	41.7331	7.86469	105.489
223	C	bra-miR414a	A6	3329691	3329710	+	3329620	3329770	UCAUCGUCAUCAUCAUCGU	Bra001102, Bra022450, Bra004185, Bra014180, Bra009521, Bra011622, Bra011589, Bra011462, Bra011445, Bra011410, Bra008502, Bra011309, Bra036691, Bra040156, Bra040182, Bra013367, Bra013796, Bra019055, Bra026329, Bra035446, Bra035459, Bra040695, Bra030012, Bra028359, Bra038240, Bra021277, Bra021226, Bra021355, Bra038709, Bra040024, Bra040356, Bra029631, Bra034197, Bra034153, Bra034143, Bra040236, Bra…
224	C	bra-miR169c	A6	7567633	7567653	-	7567433	7567733	UAGCCAAGGAUGACUUGCCU	Bra037177, Bra020649, Bra024059, Bra013170, Bra036304, Bra006796, Bra025619, Bra025607, Bra035653, Bra005445, Bra016302, Bra010419, Bra008950, Bra011609, Bra008052, Bra033135, Bra036505, Bra024223, Bra013017, Bra001806, Bra001164, Bra000751, Bra000750, Bra006165, Bra031242, Bra037967, Bra003867, Bra004286, Bra016031, Bra021058, Bra030900, Bra030899, Bra030996, Bra007312, Bra008878
225	N	bra-miR6097a	A6	7847344	7847368	+	7847268	7847518	AGCGGAAUAUAAGAACCUGACUCU	Bra005925, Bra011483, Bra038289	12.3132	0	0.0846513	2.8643	1.10781
226	C	bra-miR394b	A6	8184925	8184944	+	8184854	8185104	UGGCAUUCUGUCCACCUCC	Bra011345, Bra023952, Bra015767, Bra015764, Bra039494, Bra014878, Bra030038, Bra004294, Bra016049, Bra032820, Bra002425, Bra010979
227	N	bra-miR6098	A6	13165429	13165453	+	13165403	13165603	UUUAAUCUCUGUAGAUCGCUAGGC	Bra033571, Bra012278, Bra035830, Bra025621, Bra010393, Bra015846, Bra013539, Bra025026, Bra028746, Bra021962, Bra029222, Bra009156, Bra005687, Bra038425, Bra016908, Bra000939, Bra018913, Bra019658, Bra036124, Bra037389, Bra019803, Bra029414, Bra009496	20.5221	0	0.253954	5.04893	2.21563
228	C	bra-miR169d	A6	17327906	17327926	+	17327836	17328086	AGCCAAGGAUGACUUGCCGG	Bra006263, Bra018285, Bra011136, Bra017917, Bra014518, Bra017132, Bra026115, Bra016302, Bra013734, Bra020701, Bra005650, Bra003657, Bra015628, Bra016770, Bra032616, Bra007026, Bra037229, Bra011609, Bra008052, Bra025497, Bra003867, Bra016031, Bra030899, Bra030996, Bra002553, Bra036106
229	N	bra-miR6099	A6	17835619	17835640	+	17835540	17835740	AUGUAGUCCAAUCUAUUGAAG	Bra003161, Bra021721, Bra023169, Bra040227, Bra031998, Bra001594, Bra003583, Bra013403, Bra004942, Bra009876, Bra030604, Bra035131	4.10442	0	0	2.7672	4.55435
230	C	bra-miR156h	A6	17869852	17869872	+	17869772	17870022	UGACAGAAGAGAGUGAGCAC	Bra037106, Bra003604, Bra016687, Bra011860, Bra011432, Bra029953, Bra028673, Bra023475, Bra001928, Bra015023, Bra003283, Bra009403, Bra001985, Bra015555, Bra020066, Bra022718, Bra022614, Bra039478, Bra008126, Bra008336, Bra026921, Bra033064, Bra033016, Bra032003, Bra031885, Bra017606, Bra023993, Bra013561, Bra001863, Bra001813, Bra001158, Bra018659, Bra025511, Bra005504, Bra040609, Bra027248, Bra…	258.321	693.245	2210.84	311.936	92.2509
231	C	bra-miR156i	A6	17870457	17870476	+	17870346	17870596	GACAGAAGAGAGUGAGCAC	Bra009403, Bra013378, Bra013805, Bra037591, Bra040295, Bra020064, Bra020066, Bra022614, Bra032003, Bra017701, Bra017606, Bra023966, Bra023993, Bra013561, Bra012945, Bra001863, Bra001813, Bra001220, Bra000338, Bra028135, Bra025511, Bra005504, Bra016915, Bra005271, Bra005229, Bra018565, Bra018034, Bra018116, Bra025198, Bra024831, Bra011920, Bra003798, Bra032636, Bra039217, Bra008963, Bra002518, Bra…
232	C	bra-miR156j	A6	17870689	17870708	+	17870638	17870888	GACAGAAGAGAGUGAGCAC	Bra009403, Bra013378, Bra013805, Bra037591, Bra040295, Bra020064, Bra020066, Bra022614, Bra032003, Bra017701, Bra017606, Bra023966, Bra023993, Bra013561, Bra012945, Bra001863, Bra001813, Bra001220, Bra000338, Bra028135, Bra025511, Bra005504, Bra016915, Bra005271, Bra005229, Bra018565, Bra018034, Bra018116, Bra025198, Bra024831, Bra011920, Bra003798, Bra032636, Bra039217, Bra008963, Bra002518, Bra…
233	C	bra-miR164e	A6	18231543	18231563	-	18231383	18231583	UGGAGAAGCAGGGCACGUGC	Bra025597, Bra010956, Bra030848, Bra035769, Bra018864, Bra003843, Bra034293, Bra021069, Bra026327, Bra033785, Bra030022, Bra023888, Bra021403, Bra031876, Bra019054, Bra012523, Bra001573, Bra001256, Bra000318, Bra014771, Bra032730, Bra025537, Bra030375, Bra005428, Bra019446, Bra018113, Bra038270, Bra003424, Bra003790, Bra015955, Bra010752, Bra010653, Bra031756, Bra027888, Bra037162, Bra011759, Bra…	0	0	41494.7	0	0
234	N	bra-miR6100	A6	18345834	18345855	-	18345784	18346184	UUCGGUUGUUGUUAAAGUAGC	Bra001250, Bra021964, Bra020780, Bra005358, Bra005052, Bra004579, Bra027601, Bra019752, Bra038512, Bra030532, Bra022228, Bra003026	4.10442	0	0	3.05849	52.1903
235	N	bra-miR6101	A6	18573385	18573409	+	18573309	18573409	AGAUGAAGAUUGUGACUUUGCAGC	Bra006079, Bra026193, Bra026808, Bra039235, Bra027836, Bra021259, Bra008103, Bra008712, Bra008026, Bra008429, Bra013897, Bra019280, Bra001416, Bra029720, Bra026974, Bra006656, Bra025468, Bra037183, Bra000855, Bra010193, Bra029937, Bra001191	0	0	0	0.0970949	197.683
236	N	bra-miR6102	A6	18917842	18917866	-	18917766	18917866	AUCGAGCUUAGUCGGCUUAGCGGC	Bra023131, Bra039549, Bra036898, Bra040515, Bra030348, Bra023820, Bra022676, Bra000505, Bra014445, Bra033533, Bra017152, Bra039465, Bra003581, Bra015892, Bra007636, Bra015618, Bra012742, Bra040518, Bra015431, Bra002250, Bra035556, Bra014025	12.3132	0	1.26977	11.5057	9.47796
237	N	bra-miR6103	A6	20166355	20166376	+	20166326	20166526	ACACGGACACACACGGACAGC	Bra008144, Bra014721, Bra022268, Bra015924, Bra003808, Bra023564, Bra029289, Bra016641, Bra023560, Bra000619, Bra018293, Bra018746, Bra010263, Bra017502, Bra008994, Bra006176, Bra002260	0	0	0.507908	1.74771	46.6513
238	N	bra-miR6104	A6	20195467	20195488	-	20195417	20195567	UUGCCGACCCUCAGUAGGAGC	Bra030644, Bra038698, Bra007343, Bra019569	0	0	32.2521	0	0
239	N	bra-miR6105	A6	20238845	20238866	+	20238816	20238916	UUGUAAAACUCCGAAAGCAUG	Bra015924, Bra012601, Bra013427, Bra022575, Bra017175, Bra011298, Bra000981, Bra004889, Bra033697, Bra004133, Bra035161, Bra020562, Bra001389, Bra006476, Bra030038, Bra036791, Bra032820	20.5221	0	1.01582	9.90368	10.4627
240	N	bra-miR6106	A6	20238909	20238930	+	20238780	20238930	ACUGCUUUCGGCACUUGUGGA	Bra013381, Bra036683, Bra039935, Bra038563, Bra001909, Bra006779, Bra014936, Bra038724, Bra004850, Bra000317, Bra010369, Bra038881, Bra040357, Bra020665, Bra004142, Bra010965, Bra007656, Bra033926, Bra039942, Bra009264, Bra038842, Bra021485	0	46.1255	5.41768	2.08754	1.2309
241	N	bra-miR6107	A6	14871658	14871682	-	14871508	14871908	UCAACGUCUGAUCUUCCCGGGAUG	Bra023346, Bra021846, Bra039554, Bra038222, Bra024134, Bra003848, Bra025546, Bra037518, Bra007670, Bra032269, Bra018762, Bra026153, Bra012035, Bra003411, Bra014162, Bra037937, Bra038433, Bra026072, Bra026049, Bra026726, Bra025705, Bra018150, Bra007831, Bra008605, Bra018413, Bra035019, Bra011416, Bra015688	8.20883	0	0.761862	0.776759	0.615452
242	N	bra-miR6108	A6	15127678	15127699	-	15127528	15127778	UAGAAAGGUUUUGGACAUGUA	Bra022717, Bra001155, Bra006778, Bra009716, Bra002089, Bra008332, Bra008184, Bra003479, Bra020239, Bra020633, Bra029191, Bra006487, Bra006275, Bra037076, Bra005169, Bra010047, Bra024966, Bra006717, Bra027153, Bra002464, Bra034020, Bra013944, Bra022560, Bra018362	20.5221	0	0	31.4102	2.33872
243	C	bra-miR171h	A6	9746681	9746701	-	9746661	9746761	UGAUUGAGCCGUGCCAAUAU	Bra021954, Bra023266, Bra037882, Bra024651, Bra028100, Bra034018
244	N	bra-miR6109	A6	10018824	10018849	+	10018799	10018999	ACACAGAAGGACACGGACUCGGACC	Bra036110, Bra021867, Bra039469, Bra012447, Bra018659, Bra018655, Bra002338, Bra036472, Bra026386, Bra020755, Bra012907, Bra032789, Bra010393, Bra036270, Bra009182, Bra023107, Bra005720, Bra018201, Bra020688, Bra029482	8.20883	0	0.846513	0.922401	11.0781
245	C	bra-miR845d	A6	11643397	11643415	+	11643397	11643497	GCUCUGAUACCACUUGAU	Bra025329, Bra003359, Bra037886, Bra040556, Bra033926, Bra023535, Bra021953, Bra022097, Bra001490, Bra000869, Bra006404, Bra006397, Bra006396, Bra001799, Bra006020, Bra014642, Bra039435, Bra030456, Bra030483, Bra027656, Bra027817, Bra033743, Bra003464, Bra034517, Bra016676, Bra016372, Bra026989, Bra007627, Bra021350, Bra040302, Bra027611, Bra003035, Bra033395, Bra015312
246	N	bra-miR6110	A6	21391136	21391159	+	21391136	21391236	UUGGAUGGAGAUGACAAAUGGUA	Bra023695, Bra004626, Bra003514, Bra029722, Bra016495, Bra002658, Bra012689, Bra032194, Bra019912, Bra008931, Bra020673, Bra027401, Bra007474, Bra034094, Bra008534, Bra011781, Bra017851, Bra040445, Bra025738, Bra014939, Bra012294, Bra015652, Bra037423	0	46.1255	0	0.582569	0.246181
247	C	bra-miR169h	A6	22657552	22657572	+	22657502	22657752	AGCCAAGGAUGACUUGCCUG	Bra006263, Bra018285, Bra011136, Bra017917, Bra014518, Bra017132, Bra026115, Bra016302, Bra013734, Bra005650, Bra003657, Bra015628, Bra016770, Bra032616, Bra007026, Bra037229, Bra011609, Bra008052, Bra025497, Bra003867, Bra016031, Bra030899, Bra030996, Bra002553, Bra036106
248	N	bra-miR6111	A6	23952684	23952708	+	23952558	23952758	AUACGAACUUCAGAUAUGAUGUAG	Bra040216, Bra001964, Bra033394, Bra022984, Bra022963, Bra024449, Bra011963, Bra006650, Bra033441, Bra024435, Bra011860, Bra005556, Bra033545, Bra002199, Bra028164, Bra005714	0	46.1255	0.0846513	3.30123	4.67744
249	N	bra-miR6172a	A6	23979604	23979628	-	25259366	25259516	AUCUACAGCAAGGAAAGCUACAGC	Bra016620, Bra026690, Bra020638, Bra034909	1.0195	3.56962	0.0846513	8.20883	0
250	C	bra-miR160d	A6	24559529	24559549	+	24559489	24559689	GCCUGGCUCCCUGUAUGCCA	Bra010612, Bra031070, Bra011162, Bra024109, Bra032194, Bra011955, Bra003665, Bra015651, Bra040269	4769.33	1937.27	2914.12	1319.03	4579.46
251	N	bra-miR6112	A6	25285138	25285159	+	25285109	25285209	AUGUGACUAAGAAAGCCUCUA	Bra010567, Bra010879, Bra020025, Bra023583	0	0	0.253954	9.85513	1.35399
252	N	bra-miR6113a	A6	25284960	25284981	+	25284960	25285060	AUCAUACUUUCAUUGAUAAUG	Bra039761, Bra010056, Bra024043, Bra012426, Bra027641, Bra003110, Bra001613, Bra006124, Bra008931	12.3132	0	0	15.1468	2.95417
253	N	bra-miR6113b	A6	25284954	25284975	+	25284954	25285054	AAAGGAAUCAUACUUUCAUUG	Bra017077, Bra034258, Bra029617, Bra003490, Bra023199	8.20883	0	0.0846513	2.52447	0.492362
254	N	bra-miR6114	A6	25284897	25284918	+	25284897	25284997	UCCUCUAGAAGAUGUGCGCAG	Bra034062, Bra033169, Bra033096, Bra029769, Bra005644, Bra035945, Bra026421, Bra021523, Bra021714, Bra035209, Bra035282, Bra001613, Bra031333, Bra029529, Bra021587, Bra020215, Bra038342, Bra039000, Bra016173, Bra007848, Bra012998, Bra010152	28.7309	0	6.4335	14.2244	7.63161
255	N	bra-miR6172b	A6	25259492	25259516	+	25259366	25259516	AUCUACAGCAAGGAAAGCUACAGC	Bra016620, Bra026690, Bra020638, Bra034909	1.0195	3.56962	0.0846513	8.20883	0
256	C	bra-miR156s	A7	903384	903403	+	903333	903483	CGACAGAAGAGAGUGAGCA	Bra037106, Bra003604, Bra016687, Bra038512, Bra011860, Bra011432, Bra029953, Bra028673, Bra023475, Bra007895, Bra001928, Bra001414, Bra015023, Bra016262, Bra030802, Bra001985, Bra015555, Bra039543, Bra021539, Bra020066, Bra022718, Bra022614, Bra039478, Bra008126, Bra008336, Bra038324, Bra026921, Bra033064, Bra033016, Bra032003, Bra031885, Bra017606, Bra023993, Bra013561, Bra001863, Bra001813, Bra…
257	N	bra-miR6115	A7	220521	220545	-	220395	220545	AUCGAACAUGGAUCUCAUAGGACG	Bra030519, Bra019354, Bra032072, Bra034795, Bra018457, Bra032320, Bra037216, Bra002586, Bra012524, Bra001829, Bra033428, Bra016139, Bra006927, Bra022355, Bra035201, Bra005264, Bra004601	16.4177	46.1255	0.931164	7.42776	16.7403
258	N	bra-miR6116	A7	193782	193806	+	193706	193806	AACGGAUUUGGUGGAGUAAGACGG	Bra028777, Bra023696, Bra003432, Bra003649, Bra013993, Bra007658, Bra036619, Bra001201, Bra033545, Bra004220, Bra013678, Bra005611, Bra006198, Bra005106, Bra031570, Bra026752, Bra009982, Bra007474, Bra008158, Bra002464, Bra013598, Bra040127, Bra032138, Bra039455, Bra022383, Bra002666, Bra020738, Bra033554, Bra039487, Bra026279, Bra039041, Bra038805	8.20883	46.1255	1.52372	17.7198	13.0476
259	C	bra-miR415a	A7	2431854	2431872	+	2431742	2431892	AGAGCAGAAACAAAACAU	Bra026416, Bra034116, Bra023344, Bra020712, Bra012761, Bra035659, Bra032232, Bra032269
260	N	bra-miR6117	A7	3184134	3184158	-	3184058	3184158	UAAAGGACGUCGCGAUUUUUCGGC	Bra030392, Bra011734, Bra033760, Bra021443, Bra002276, Bra013564, Bra032344, Bra036473	24.6265	0	0.338605	8.88418	20.3099
261	N	bra-miR6118	A7	4486110	4486134	-	4486010	4486210	AAGGAUUUUUUUGUAAGGACCAGC	Bra029451, Bra031476, Bra013748, Bra035072, Bra011150, Bra026578, Bra024804, Bra032151, Bra004860, Bra001793, Bra011470, Bra025492	16.4177	0	1.10047	15.7294	1.60018
262	N	bra-miR6119a	A7	4608155	4608176	-	4608105	4608255	AAGAACGCAGAACAAGAAGGC	Bra011300, Bra022169, Bra024793, Bra033691, Bra030045, Bra001674, Bra008462, Bra021810, Bra022395, Bra025814, Bra024264, Bra017936, Bra015030, Bra026778, Bra032895, Bra009562, Bra006323, Bra006490, Bra008959	16.4177	46.1255	1.35442	14.3215	11.8167
263	N	bra-miR6120	A7	4670454	4670478	+	4670454	4670604	GGUAGAUUGAGGACAUAUAGGACA	Bra004002, Bra033629, Bra013464, Bra017712, Bra013861	0	0	0.0846513	9.07837	2.95417
264	N	bra-miR6121	A7	1044426	1044447	-	1044347	1044447	UUUUGCGUUUCAACUCGGUCC	Bra024043, Bra012666, Bra017090, Bra035770, Bra003388, Bra035234, Bra020385, Bra012620, Bra004653, Bra003803, Bra014465, Bra007568, Bra021248, Bra040222, Bra032701, Bra004977, Bra004182, Bra039627, Bra039421	45.1486	0	28.0196	25.7301	68.1921
265	N	bra-miR6122	A7	6903873	6903894	+	6903744	6903894	CCAUUUUCACCAAUCCAUAUG	Bra022429, Bra037601, Bra020538, Bra027179, Bra035797, Bra018828, Bra036577, Bra011327, Bra021176, Bra021551, Bra034204, Bra008327, Bra000432, Bra000240, Bra014642, Bra030255, Bra018475, Bra019831, Bra025862, Bra027478, Bra015667, Bra010812, Bra040069, Bra026989, Bra031103, Bra036813, Bra036704, Bra037295, Bra009199, Bra023436, Bra012972, Bra001569, Bra017063, Bra029581, Bra030483, Bra023204, Bra…	0	0	0	0	10.2165
266	C	bra-miR399i	A7	6316444	6316464	-	6316404	6316704	GCCAAAGGAGAUUUGCCCGG	Bra023326, Bra015678, Bra017618, Bra008960, Bra033268, Bra011144, Bra023482, Bra019193, Bra034267, Bra029599, Bra030396, Bra038659, Bra034517, Bra007308, Bra017430, Bra002521, Bra012703, Bra018735, Bra018728, Bra026006, Bra013309, Bra036970, Bra000611, Bra032185, Bra029828, Bra030801, Bra027268, Bra018340
267	C	bra-miR395c	A7	7662802	7662822	-	7662742	7662892	CUGAAGUGUUUGGAGGAACU	Bra006669, Bra003126, Bra028715, Bra008302, Bra037016, Bra019140, Bra001211, Bra000556, Bra031338, Bra024474, Bra021032, Bra035219, Bra007296, Bra036690, Bra037226, Bra009585, Bra002431, Bra002522, Bra011792, Bra026347, Bra032023, Bra012558, Bra028240, Bra030248, Bra027191, Bra004600, Bra039687, Bra032789, Bra033150, Bra024921, Bra004017, Bra010737, Bra030923, Bra011770, Bra029196, Bra012968, Bra…
268	C	bra-miR395d	A7	7666183	7666203	-	7666143	7666293	CUGAAGUGUUUGGGGGAACU	Bra011770, Bra028715, Bra008302, Bra019140, Bra001211, Bra000749, Bra006669, Bra005912, Bra031338, Bra024474, Bra021032, Bra035219, Bra007296, Bra027850, Bra037226, Bra009585, Bra009228, Bra002522, Bra026347, Bra028240, Bra030248, Bra027191, Bra004600, Bra039687, Bra018714, Bra032789, Bra033150, Bra004017, Bra004272, Bra010737, Bra014116, Bra030923, Bra040179, Bra018659, Bra029196, Bra035671, Bra…
269	N	bra-miR6123	A7	9062917	9062941	-	9062767	9062967	AAUGGACUUCGACAAAAAGUGGGC	Bra025710, Bra003112, Bra024545, Bra039989, Bra001417	12.3132	0	1.60837	8.10742	17.4788
270	C	bra-miR394c	A7	9184965	9184984	-	9184845	9185045	UUGGCAUUCUGUCCACCUC	Bra040048, Bra022310, Bra005594, Bra012135, Bra036237, Bra011345, Bra013897, Bra029200, Bra023952, Bra039494, Bra030038, Bra032820
271	N	bra-miR6124	A7	10404517	10404540	+	10404390	10404540	GCGUAGAACUGUUAGAGAAGAUG	Bra023000, Bra014539, Bra016284, Bra007210, Bra040462, Bra015684, Bra017100, Bra005086, Bra025129, Bra029124, Bra024999, Bra013083, Bra014854, Bra001971, Bra031295	16.4177	0	0.0846513	22.0405	10.2165
272	C	bra-miR172i	A7	10771605	10771625	-	10771585	10771735	AGAAUCUUGAUGAUGCUGCA	Bra023719, Bra020249, Bra032689, Bra023675, Bra032947, Bra036304, Bra005763, Bra018379, Bra009833, Bra038612, Bra025174, Bra000289, Bra035205, Bra002160, Bra011741, Bra023790, Bra020262, Bra017809, Bra000487, Bra000169, Bra006539, Bra032153, Bra005019, Bra009811, Bra012139, Bra011939, Bra003240, Bra035022, Bra016499, Bra010877, Bra010486, Bra010349, Bra007123, Bra027473, Bra038548, Bra002510, Bra…	1112.3	691.882	229.998	1058.77	272.399
273	N	bra-miR394a*	A7	14746979	14747000	-	14746879	14747129	AGGUGGGCAUACUGCCAACAG	Bra030726, Bra024031, Bra006917, Bra017516, Bra019507, Bra017953, Bra018136, Bra003822, Bra015954, Bra008818, Bra005651	4.10442	46.1255	0	0.825307	0
274	C	bra-miR394d	A7	14747048	14747067	-	14746848	14747148	UUGGCAUUCUGUCCACCUC	Bra040048, Bra022310, Bra005594, Bra012135, Bra036237, Bra011345, Bra013897, Bra029200, Bra023952, Bra039494, Bra030038, Bra032820
275	N	bra-miR6125	A7	14897879	14897903	+	14897833	14897903	UAAGAACCGUAUCUUAUCUGAAGC	Bra037404, Bra025651, Bra021672, Bra035380, Bra021406, Bra033040, Bra001104, Bra018204, Bra037456, Bra030612, Bra039059, Bra022986, Bra013468, Bra001404, Bra038819, Bra031632, Bra007607, Bra033396, Bra036780, Bra018914, Bra033291, Bra011885	0	46.1255	0	0.631117	0.615452
276	N	bra-miR6126	A7	18116186	18116207	+	18116107	18116257	AAGAACUCUGCAACAAGAAGC	Bra011551, Bra016916, Bra018290, Bra004652, Bra014919, Bra035116, Bra017148, Bra040518, Bra032558, Bra007954, Bra008317, Bra000865, Bra018706, Bra025042, Bra036382, Bra030030, Bra012361, Bra017581, Bra037882, Bra027376, Bra027245, Bra025926, Bra004341, Bra033370, Bra023652, Bra015447, Bra011596, Bra020806, Bra037282	0	0	0	0	27.203
277	C	bra-miR395e	A7	18554034	18554054	-	18553974	18554174	CUGAAGUGUUUGGGGGAACU	Bra011770, Bra028715, Bra008302, Bra019140, Bra001211, Bra000749, Bra006669, Bra005912, Bra031338, Bra024474, Bra021032, Bra035219, Bra007296, Bra027850, Bra037226, Bra009585, Bra009228, Bra002522, Bra026347, Bra028240, Bra030248, Bra027191, Bra004600, Bra039687, Bra018714, Bra032789, Bra033150, Bra004017, Bra004272, Bra010737, Bra014116, Bra030923, Bra040179, Bra018659, Bra029196, Bra035671, Bra…
278	C	bra-miR395h	A7	18556040	18556060	+	18555920	18556120	UGAAGUGUUUGGGGGGACUC	Bra011770, Bra000749, Bra018748, Bra018714, Bra016073, Bra014116, Bra009585, Bra009006, Bra040179, Bra040120, Bra008259, Bra013059, Bra001344, Bra000707, Bra029129, Bra025639, Bra015750, Bra010398, Bra021301, Bra033150, Bra001699, Bra035671, Bra023215, Bra033696, Bra004192, Bra026726
279	C	bra-miR395f	A7	18559933	18559953	-	18559813	18560063	CUGAAGUGUUUGGGGGAACU	Bra011770, Bra028715, Bra008302, Bra019140, Bra001211, Bra000749, Bra006669, Bra005912, Bra031338, Bra024474, Bra021032, Bra035219, Bra007296, Bra027850, Bra037226, Bra009585, Bra009228, Bra002522, Bra026347, Bra028240, Bra030248, Bra027191, Bra004600, Bra039687, Bra018714, Bra032789, Bra033150, Bra004017, Bra004272, Bra010737, Bra014116, Bra030923, Bra040179, Bra018659, Bra029196, Bra035671, Bra…
280	C	bra-miR159	A7	19994228	19994248	-	19994188	19994438	UUUGGAUUGAAGGGAGCUCU	Bra001280, Bra006709, Bra034346, Bra015150, Bra016187, Bra016540, Bra031588, Bra007695, Bra007318, Bra017434, Bra037832, Bra013281, Bra013359, Bra033427, Bra039462, Bra009694, Bra016081, Bra012670, Bra028332, Bra035547, Bra012570, Bra031246, Bra000531, Bra022888, Bra025458, Bra034842, Bra025695, Bra009957, Bra025288, Bra012038, Bra016534, Bra010235, Bra017917, Bra031054, Bra032792, Bra008620, Bra…	22036.6	16466.8	6559.21	23754	4187.54
281	C	bra-miR394e	A7	20874666	20874685	+	20874605	20874805	UGGCAUUCUGUCCACCUCC	Bra011345, Bra023952, Bra015767, Bra015764, Bra039494, Bra014878, Bra030038, Bra004294, Bra016049, Bra032820, Bra002425, Bra010979
282	N	bra-miR6173a	A7	21552386	21552410	-	21552186	21552436	AUGAAUGGUGACCAAGGAACGACG	Bra006181, Bra014513, Bra036074, Bra016181, Bra030262, Bra021765, Bra019869, Bra036496, Bra002068, Bra020700, Bra032332, Bra006650, Bra025936	9.02983	14.5247	1.18512	4.10442	0
283	C	bra-miR171b	A8	20104861	20104881	+	20104751	20105001	UUGAGCCGUGCCAAUAUCAC	Bra006261, Bra021779, Bra015694, Bra023045, Bra040450, Bra025371, Bra004080, Bra010458, Bra032557, Bra021323, Bra022482, Bra007896, Bra000375, Bra029194, Bra017927, Bra003311, Bra031742, Bra039232, Bra037319, Bra039706	36.9397	0	41.7331	7.86469	105.489
284	C	bra-miR482	A8	19943456	19943477	+	19943317	19943517	UUUUGCCUACUCCUCCCAUAC	Bra017879, Bra032877, Bra036868, Bra033051, Bra023075, Bra029832, Bra019513, Bra009798, Bra018114, Bra025340, Bra036422, Bra016781, Bra030392, Bra032606, Bra027071, Bra036546, Bra036524, Bra039052, Bra002225, Bra011529, Bra040292, Bra010047, Bra030590, Bra037601, Bra018081, Bra006013, Bra011268, Bra040028, Bra022536, Bra008053, Bra031944, Bra001323, Bra033453, Bra031482, Bra032272, Bra037980, Bra…
285	N	bra-miR6127a	A8	19171368	19171392	-	19171242	19171392	AUAGAAAUAAAUAGGACUGUGGAC	Bra025513, Bra007356, Bra001691, Bra001007	8.20883	0	0.0846513	3.00994	0.12309
286	N	bra-miR6127b	A8	19171358	19171382	-	19171282	19171382	AUAGGACUGUGGACAGCAUCCACA	Bra008954, Bra019211, Bra031335, Bra015376, Bra037608, Bra020587, Bra019609, Bra018330, Bra004006, Bra035572, Bra017730, Bra033926, Bra020258, Bra002490, Bra000981, Bra003394, Bra007501	12.3132	0	0	8.98128	7.87779
287	C	bra-miR169i	A8	18796918	18796938	+	18796868	18797118	UAGCCAAGGAUGACUUGCCU	Bra037177, Bra020649, Bra024059, Bra013170, Bra036304, Bra006796, Bra025619, Bra025607, Bra035653, Bra005445, Bra016302, Bra010419, Bra008950, Bra011609, Bra008052, Bra033135, Bra036505, Bra024223, Bra013017, Bra001806, Bra001164, Bra000751, Bra000750, Bra006165, Bra031242, Bra037967, Bra003867, Bra004286, Bra016031, Bra021058, Bra030900, Bra030899, Bra030996, Bra007312, Bra008878
288	C	bra-miR395i	A8	17800063	17800083	+	17799943	17800143	CUGAAGUGUUUGGGGGGACU	Bra008302, Bra019140, Bra001211, Bra006669, Bra005912, Bra024474, Bra007296, Bra027850, Bra037226, Bra009228, Bra002522, Bra011770, Bra026347, Bra028715, Bra000749, Bra000556, Bra028240, Bra018714, Bra035219, Bra014116, Bra009585, Bra040179, Bra033540, Bra030248, Bra035671, Bra031338, Bra033696, Bra036782, Bra015456, Bra033150, Bra029129
289	C	bra-miR395g	A8	17798792	17798812	-	17798772	17798922	UGAAGUGUUUGGGGGAACUC	Bra023414, Bra017767, Bra027191, Bra018714, Bra003665, Bra016073, Bra010565, Bra034562, Bra014116, Bra015924, Bra040179, Bra040120, Bra023344, Bra008259, Bra001344, Bra000707, Bra029129, Bra025639, Bra005056, Bra015750, Bra010398, Bra027722, Bra033150, Bra035671, Bra023215, Bra004964, Bra004600, Bra033696, Bra030744, Bra007527
290	C	bra-miR399c	A8	16741506	16741526	+	16741366	16741666	UGCCAAAGGAGAUUUGCCCC	Bra039545, Bra024173, Bra000611, Bra032185, Bra031522, Bra029599, Bra031654, Bra015169, Bra016053, Bra030752, Bra037882, Bra036795, Bra002521, Bra035805, Bra005137, Bra036970, Bra034267, Bra018728
291	C	bra-miR399j	A8	16739456	16739476	-	16739416	16739616	GCCAAAGGAGAUUUGCCCGG	Bra023326, Bra015678, Bra017618, Bra008960, Bra033268, Bra011144, Bra023482, Bra019193, Bra034267, Bra029599, Bra030396, Bra038659, Bra034517, Bra007308, Bra017430, Bra002521, Bra012703, Bra018735, Bra018728, Bra026006, Bra013309, Bra036970, Bra000611, Bra032185, Bra029828, Bra030801, Bra027268, Bra018340
292	N	bra-miR6173b	A8	15367237	15367261	-	15367111	15367261	AUGAAUGGUGACCAAGGAACGACG	Bra006181, Bra014513, Bra036074, Bra016181, Bra030262, Bra021765, Bra019869, Bra036496, Bra002068, Bra020700, Bra032332, Bra006650, Bra025936	9.02983	14.5247	1.18512	4.10442	0
293	C	bra-miR824	A8	14800510	14800530	-	14800510	14800610	AGACCAUUUGUGAGAAGGGA	Bra018212, Bra001150, Bra025520, Bra036465, Bra031116, Bra036684, Bra015204, Bra021289, Bra037076, Bra011509, Bra038745, Bra017647, Bra017638, Bra037882, Bra033540, Bra029608, Bra037661, Bra033750, Bra016842, Bra032461, Bra037866, Bra002384, Bra033365, Bra031994, Bra002069	45.1486	0	6.34885	123.213	127.276
294	C	bra-miR828c	A8	14295332	14295353	-	14295212	14295412	CUUGCUUAAAUGAGUAUUCCA	Bra023379, Bra032713, Bra020705
295	N	bra-miR6128	A8	13778727	13778748	+	13778598	13778748	UAAAAGCUAUUAUAAAACCGG	Bra038446, Bra022522, Bra001611, Bra003364, Bra006615	0	0	0	0	12.6783
296	N	bra-miR6129	A8	13778620	13778641	+	13778620	13778770	ACCGCCGGUUUGAUAAUAGCC	Bra014380, Bra029732, Bra018441, Bra027541, Bra029240, Bra010128, Bra020839, Bra007275, Bra023962, Bra012567, Bra012916, Bra000993, Bra027385, Bra005282, Bra026220, Bra017978, Bra010704, Bra026831, Bra036214, Bra002068, Bra002634, Bra014400	4.10442	0	0	0.145642	12.5552
297	N	bra-miR6130	A8	13722146	13722170	-	13722020	13722170	AAGAAACGGAGGGAGUAUAAGGGC	Bra012828, Bra032018, Bra005827, Bra029700, Bra018663, Bra009515, Bra030576, Bra000914, Bra020762, Bra033023, Bra033495, Bra018369, Bra029067, Bra004573, Bra014596, Bra016822, Bra007723, Bra036120, Bra002719, Bra019044, Bra025968, Bra003402, Bra003719, Bra020724, Bra024069, Bra020430, Bra039238, Bra039436, Bra026311, Bra038814, Bra030985, Bra027445, Bra014339, Bra020108, Bra011762, Bra011761, Bra…	8.20883	0	1.10047	1.74771	0.492362
298	N	bra-miR6011b	A8	13685634	13685658	+	13685558	13685708	AUUAAGGACCCAAGACCAAGGACC	Bra006310, Bra030937, Bra037604, Bra038100, Bra011407, Bra022982, Bra005405, Bra024746, Bra034704, Bra002374, Bra023359, Bra006008	16.4177	0	0.507908	5.92279	3.56962
299	C	bra-miR156l	A8	13494159	13494178	-	13493999	13494299	GACAGAAGAGAGUGAGCAC	Bra009403, Bra013378, Bra013805, Bra037591, Bra040295, Bra020064, Bra020066, Bra022614, Bra032003, Bra017701, Bra017606, Bra023966, Bra023993, Bra013561, Bra012945, Bra001863, Bra001813, Bra001220, Bra000338, Bra028135, Bra025511, Bra005504, Bra016915, Bra005271, Bra005229, Bra018565, Bra018034, Bra018116, Bra025198, Bra024831, Bra011920, Bra003798, Bra032636, Bra039217, Bra008963, Bra002518, Bra…
300	C	bra-miR156k	A8	13235362	13235381	+	13235291	13235541	UGACAGAAGAGAGUGAGCA	Bra037106, Bra003604, Bra016687, Bra038512, Bra011860, Bra011432, Bra029953, Bra028673, Bra023475, Bra007895, Bra013131, Bra001928, Bra001414, Bra015023, Bra003283, Bra016262, Bra009403, Bra001985, Bra015555, Bra039543, Bra021539, Bra020066, Bra022718, Bra022614, Bra039478, Bra008126, Bra008336, Bra038324, Bra026921, Bra033064, Bra033016, Bra032003, Bra031885, Bra017606, Bra023993, Bra013561, Bra…
301	N	bra-miR6131	A8	12970865	12970887	-	12970787	12970887	GAUAUUCACUGUAGUACGACGC	Bra029943, Bra025221, Bra013154, Bra027307, Bra011161, Bra002149, Bra022648, Bra019633, Bra006031	0	0	0	0	75.9468
302	N	bra-miR6132	A8	12468958	12468982	-	12468808	12469008	AAAGAUUAGAGGAUAUUGAAGAGC	Bra018659, Bra001593, Bra017427, Bra022856, Bra005654, Bra019792, Bra034348, Bra007403, Bra024681, Bra007003, Bra005740, Bra011466, Bra016885, Bra024951, Bra028848, Bra014773, Bra034804	0	46.1255	0.169303	1.65061	0.369271
303	C	bra-miR2936	A8	10129363	10129382	-	10129343	10129543	CUUGAGAGAGAGGACACAG	Bra011304, Bra012513, Bra030461, Bra030741, Bra013756, Bra013819, Bra034205, Bra020132, Bra008079, Bra032976, Bra036168, Bra019214, Bra019249, Bra000575, Bra000473, Bra006581, Bra001315, Bra033926, Bra025522, Bra032133, Bra035819, Bra017486, Bra019825, Bra019539, Bra032578, Bra038632, Bra024892, Bra033646, Bra033694, Bra035535, Bra015007, Bra012421, Bra016488, Bra003652, Bra004120, Bra016081, Bra…
304	C	bra-miR168c	A8	10924571	10924591	+	10924531	10924731	CGCUUGGUGCAGGUCGGGAA	Bra013403, Bra027817, Bra009831, Bra003894, Bra026932, Bra031944, Bra013017, Bra038382, Bra029033, Bra028237, Bra004741, Bra026129, Bra018005, Bra021530, Bra008255, Bra036365, Bra027317, Bra025384, Bra025178, Bra004046, Bra004349, Bra016726, Bra025710, Bra026158, Bra026777
305	C	bra-miR169p	A8	11324979	11324999	+	11324869	11325119	GAGCCAAGGAUGACUUGCCG	Bra038808, Bra000769, Bra000768, Bra032440, Bra037177, Bra013558, Bra020649, Bra024059, Bra013170, Bra036304, Bra006796, Bra025619, Bra025607, Bra035653, Bra005445, Bra016302, Bra010419, Bra007140, Bra008950, Bra011609, Bra008052, Bra033135, Bra036505, Bra024223, Bra013017, Bra001806, Bra001164, Bra000751, Bra000750, Bra006165, Bra031242, Bra037967, Bra003867, Bra004286, Bra016031, Bra021058, Bra…
306	N	bra-miR6133	A8	11370339	11370363	+	11370339	11370489	CUCAAGUUUGAGUAAUAGAAUAGC	Bra029295, Bra034431, Bra010046, Bra016486, Bra040694, Bra015925, Bra011331, Bra025970, Bra025120, Bra029202, Bra016653, Bra019819, Bra035110, Bra028686, Bra038333, Bra033932, Bra007993, Bra010413, Bra031273, Bra015175, Bra011155	12.3132	0	0.0846513	4.17508	1.96945
307	N	bra-miR6134	A8	9133143	9133164	-	9133143	9133243	CGGUGAUGAAGAAGCUAGCGC	Bra007788, Bra013308, Bra036923, Bra021593, Bra034242, Bra023515, Bra034016, Bra010456, Bra013034, Bra001336, Bra023740, Bra027177, Bra030451, Bra018441, Bra019938, Bra026182, Bra019474, Bra012238, Bra003597, Bra003665, Bra004218, Bra015651, Bra035060, Bra035136, Bra016280, Bra010418, Bra032527, Bra007259, Bra002556, Bra003006, Bra020257, Bra024125, Bra021915, Bra026193, Bra024498, Bra015891, Bra…	0	0	1.01582	2.81575	16.4941
308	C	bra-miR319e	A8	9567078	9567098	-	9567038	9567338	UUGGACUGAAGGGAACUCCC	Bra008119, Bra035770, Bra016694, Bra000732, Bra027553, Bra006964, Bra021586, Bra020096, Bra001579, Bra022888, Bra027284, Bra018280, Bra018259, Bra030952
309	N	bra-miR6135a	A8	9789454	9789478	+	9789278	9789578	AUGUAGACUCUGUAAACCAAUGUG	Bra000554, Bra038448, Bra019872	12.3132	0	0.338605	6.55391	26.5875
310	N	bra-miR396a*	A8	8311711	8311731	-	8311661	8311861	CUCAAGAAAGCUGUGGGAAA	Bra014402, Bra018560, Bra023586, Bra024120, Bra012595, Bra006374, Bra028176, Bra004709, Bra002364, Bra020812, Bra014247, Bra029467, Bra001984, Bra011603, Bra020044, Bra017725, Bra001164, Bra022997, Bra022913, Bra022871, Bra006763, Bra006242, Bra014798, Bra017042, Bra027427, Bra018453, Bra025178, Bra032789, Bra015924, Bra015895, Bra015685, Bra015661, Bra010092, Bra016630, Bra014186, Bra024761, Bra…	8.20883	0	0.67721	7.6705	1.35399
311	C	bra-miR396a	A8	8311807	8311827	-	8311647	8311897	UUCCACAGCUUUCUUGAACU	Bra026297, Bra018013, Bra036415, Bra027808, Bra013926, Bra021341, Bra021167, Bra008128, Bra019435, Bra020563, Bra031301, Bra001541, Bra001291, Bra001247, Bra000432, Bra028952, Bra028948, Bra028924, Bra005998, Bra040690, Bra040484, Bra029642, Bra027225, Bra036776, Bra018461, Bra019962, Bra009998, Bra018097, Bra018101, Bra003844, Bra015940, Bra030934, Bra031700, Bra009347, Bra011678, Bra029947, Bra…
312	C	bra-miR167e	A8	8993588	8993607	-	8993468	8993618	GAAGCUGCCAGCAUGAUCU	Bra011268, Bra015039, Bra037319, Bra040468, Bra019045, Bra023026, Bra005128, Bra012087, Bra011616, Bra013459, Bra013536, Bra013588, Bra040297, Bra020233, Bra031934, Bra017710, Bra013171, Bra028110, Bra021852, Bra017223, Bra030446, Bra019783, Bra025720, Bra003203, Bra004125, Bra015845, Bra016770, Bra010776, Bra007816, Bra024691, Bra027163, Bra014022, Bra014219	8.20883	0	25.6493	0.582569	58.0987
313	N	bra-miR6136	A8	4616984	4617008	+	4616958	4617108	AUGAUCGGAUCUAGGGUAGGACCC	Bra010407, Bra012907, Bra036056, Bra002039, Bra021545, Bra022721, Bra000899, Bra000282, Bra004736, Bra010122, Bra009959, Bra012124, Bra033286, Bra003030, Bra020247, Bra010695, Bra024408, Bra004270, Bra003392, Bra015321, Bra020341, Bra038317, Bra009752, Bra009933, Bra035857, Bra034806, Bra039954, Bra014141, Bra002192	4.10442	0	5.92559	6.79664	43.2047
314	N	bra-miR6135b	A8	4154323	4154347	-	4154223	4154373	UCAUGUAGACUCUGUAAACCAAGG	Bra011081, Bra020481, Bra029339, Bra011518, Bra012694, Bra026513, Bra005717, Bra024503, Bra024910, Bra012377, Bra009598, Bra009193, Bra024605, Bra032406, Bra024072, Bra006758, Bra004776, Bra025468, Bra005581, Bra019872, Bra028601, Bra018286	8.20883	0	0.0846513	1.74771	2.33872
315	N	bra-miR6137	A8	4149642	4149666	+	4149616	4149716	AACACGGCGUGAUUCUAGAACUGC	Bra013623, Bra018530, Bra039167, Bra014552, Bra033782, Bra021168, Bra037040, Bra027185, Bra019521, Bra018096, Bra031054, Bra021855, Bra025764, Bra015854, Bra006887, Bra036072, Bra019749, Bra026984, Bra026708, Bra026526, Bra000809, Bra002204, Bra002529	4.10442	0	0.169303	2.91285	6.4007
316	N	bra-miR158a	A8	3270963	3270983	+	3270833	3270983	UUCCAAAUGUAGACAAAGCA	Bra040044, Bra039453, Bra019679, Bra001408, Bra034832	28.7309	46.1255	0.0846513	13.4476	34.2191
317	N	bra-miR6138	A8	3270919	3270941	+	3270919	3271069	CUUUGUCUAUCGUUUGGAAAAG	Bra039485, Bra033284, Bra011359, Bra006243, Bra030997, Bra005011, Bra004466, Bra024205, Bra003483, Bra009630, Bra015981, Bra031109, Bra007476, Bra015330	291.414	369.004	2.70884	325.899	577.663
318	C	bra-miR845g	A8	2630962	2630980	+	2630850	2631000	GCUCUGAUACCAAUUGAU	Bra037886, Bra023535, Bra008408, Bra021953, Bra022097, Bra001490, Bra028178, Bra001799, Bra014642, Bra034339, Bra030456, Bra033743, Bra034517, Bra016676, Bra016372, Bra026989, Bra007513, Bra007080, Bra021350, Bra040302, Bra027611, Bra015312
319	N	bra-miR6173c	A8	15367237	15367261	-	15367111	15367261	AUGAAUGGUGACCAAGGAACGACG	Bra006181, Bra014513, Bra036074, Bra016181, Bra030262, Bra021765, Bra019869, Bra036496, Bra002068, Bra020700, Bra032332, Bra006650, Bra025936	9.02983	14.5247	1.18512	4.10442	0
320	N	bra-miR6139a	A8	2519162	2519185	-	2519112	2519262	AUGAGAAUGCACGUCUGACUGCA	Bra017297, Bra014827, Bra039679, Bra004377, Bra018033, Bra015632, Bra021066, Bra031694, Bra015291, Bra040357, Bra003638, Bra040400, Bra026183, Bra026646, Bra024608	4.10442	46.1255	0.423256	5.14603	4.30817
321	N	bra-miR6140	A8	6894968	6894992	+	6894892	6894992	UCAACCAGUUGGACAAUGGGCAGC	Bra024960, Bra010220, Bra030803, Bra015694, Bra006773, Bra004054, Bra026463, Bra040339, Bra032666, Bra036319, Bra026302, Bra035942	8.20883	0	0	4.95184	3.8158
322	N	bra-miR6141	A8	910892	910916	+	910892	911042	GCAGUAACUCUGAAAAUUAGGACC	Bra011079, Bra010342, Bra022916, Bra035659, Bra037649	8.20883	0	0	2.52447	1.96945
323	C	bra-miR169q	A8	838815	838835	-	838675	838875	GAGCCAAAGAUGACUUGCCG	Bra023838, Bra022665, Bra024176, Bra006649, Bra016429, Bra002455, Bra003073, Bra037078, Bra028351, Bra004850, Bra015240, Bra014943, Bra003164, Bra024223, Bra001164, Bra006824, Bra006754, Bra005613, Bra030126, Bra007026
324	N	bra-miR6091b	A8	838754	838775	-	838704	838854	GCAAGUAGACUUUGGCUCUGU	Bra026790, Bra038874, Bra022418, Bra032197, Bra023131, Bra015396, Bra015434, Bra015572, Bra015217, Bra020664, Bra019685, Bra018181, Bra016712, Bra027031, Bra015507	90.2972	138.376	5.41768	340.706	12.9245
325	C	bra-miR169r	A8	820736	820756	-	820616	820866	GAGCCAAAGAUGACUUGCCG	Bra023838, Bra022665, Bra024176, Bra006649, Bra016429, Bra002455, Bra003073, Bra037078, Bra028351, Bra004850, Bra015240, Bra014943, Bra003164, Bra024223, Bra001164, Bra006824, Bra006754, Bra005613, Bra030126, Bra007026
326	C	bra-miR169f*	A8	820670	820689	-	820610	820860	CGGCAAGUUGACUUUGGCU	Bra039137, Bra024931, Bra011781, Bra021312, Bra008116, Bra034376, Bra022459, Bra009718, Bra024503, Bra020839
327	C	bra-miR169s	A8	818436	818456	-	818296	818546	GAGCCAAAGAUGACUUGCCG	Bra023838, Bra022665, Bra024176, Bra006649, Bra016429, Bra002455, Bra003073, Bra037078, Bra028351, Bra004850, Bra015240, Bra014943, Bra003164, Bra024223, Bra001164, Bra006824, Bra006754, Bra005613, Bra030126, Bra007026
328	C	bra-miR391b	A9	35634256	35634276	-	35634196	35634346	UCGCAGGAGAGAUAGCGCCA	Bra029312, Bra005992, Bra029430, Bra013783, Bra020099, Bra035579, Bra008046, Bra038320, Bra001264, Bra021926, Bra005398, Bra036443, Bra016192, Bra030606, Bra038431, Bra030998, Bra035591, Bra017188, Bra005318, Bra017917, Bra015676, Bra032581, Bra027841, Bra028944, Bra010684
329	C	bra-miR171c	A9	34781239	34781259	+	34781149	34781299	UUGAGCCGUGCCAAUAUCAC	Bra006261, Bra021779, Bra015694, Bra023045, Bra040450, Bra025371, Bra004080, Bra010458, Bra032557, Bra021323, Bra022482, Bra007896, Bra000375, Bra029194, Bra017927, Bra003311, Bra031742, Bra039232, Bra037319, Bra039706	36.9397	0	41.7331	7.86469	105.489
330	N	bra-miR6142	A9	34261211	34261235	+	34261085	34261235	AUAUUUGGACAUGAUGAAGACAAC	Bra039092, Bra017546, Bra033220, Bra036169, Bra024646	4.10442	0	0	4.85474	1.84636
331	N	bra-miR6143	A9	33000269	33000293	+	33000269	33000369	AUGGAGAUAUGGUUUGGAAGUAGA	Bra036555, Bra001259, Bra035068, Bra029521, Bra005724, Bra029730, Bra003939, Bra028045, Bra027587, Bra009027, Bra040658, Bra000939, Bra027294, Bra009320, Bra002302, Bra032518, Bra013134, Bra022240, Bra007356, Bra032887, Bra008018, Bra008358, Bra024188, Bra003553, Bra016341, Bra016338, Bra039236, Bra036584, Bra004258	28.7309	92.2509	0.423256	20.1472	5.04671
332	C	bra-miR169k	A9	32589588	32589608	+	32589508	32589808	UAGCCAAGGAUGACUUGCCU	Bra037177, Bra020649, Bra024059, Bra013170, Bra036304, Bra006796, Bra025619, Bra025607, Bra035653, Bra005445, Bra016302, Bra010419, Bra008950, Bra011609, Bra008052, Bra033135, Bra036505, Bra024223, Bra013017, Bra001806, Bra001164, Bra000751, Bra000750, Bra006165, Bra031242, Bra037967, Bra003867, Bra004286, Bra016031, Bra021058, Bra030900, Bra030899, Bra030996, Bra007312, Bra008878
333	C	bra-miR156m	A9	31052688	31052706	+	31052526	31052826	GACAGAAGAGAGUGAGCA	Bra038657, Bra009403, Bra013378, Bra013505, Bra013805, Bra037591, Bra040295, Bra020064, Bra020066, Bra022614, Bra038324, Bra032003, Bra017701, Bra017606, Bra023966, Bra023993, Bra013561, Bra012945, Bra013248, Bra001863, Bra001841, Bra001813, Bra001220, Bra000338, Bra022766, Bra029168, Bra005669, Bra014599, Bra028135, Bra025511, Bra005504, Bra021880, Bra016915, Bra016891, Bra027265, Bra005271, Bra…
334	N	bra-miR6144	A9	30917769	30917793	-	30917693	30917793	AGAGUAGGAAAUGGAGUGAUGAAC	Bra020399, Bra009430, Bra002682, Bra013212, Bra032480, Bra023983, Bra006016, Bra016611, Bra035905, Bra022023, Bra005725, Bra024399, Bra024933, Bra020356, Bra000317, Bra037534, Bra028146, Bra025798, Bra038121, Bra029071, Bra010071, Bra034584	8.20883	0	0.0846513	8.5929	0.738543
335	C	bra-miR166c	A9	30224024	30224044	+	30223824	30224124	UCGGACCAGGCUUCAUUCCC	Bra040033, Bra022852, Bra005981, Bra010883, Bra011646, Bra039543, Bra035072, Bra034410, Bra034318, Bra031265, Bra031301, Bra015949, Bra035026, Bra028702, Bra002625, Bra011392, Bra020236, Bra020717, Bra000930, Bra021926, Bra005398, Bra018948, Bra038295, Bra004322, Bra034539, Bra014315, Bra032394, Bra002458, Bra002770, Bra024659, Bra005595, Bra015395
336	N	bra-miR6145	A9	29491172	29491191	-	29491122	29491272	AUACUGAAACUGCUGACGC	Bra025112, Bra003854, Bra034070, Bra024105, Bra013226, Bra027319, Bra027938, Bra015204, Bra014250	4.10442	46.1255	1.10047	3.83525	6.4007
337	C	bra-miR827	A9	29434301	29434319	-	29434281	29434481	UAGAUGACCAUCAACAAA	Bra018289, Bra038493, Bra026587, Bra015730, Bra020884, Bra020054, Bra029577, Bra009026, Bra033353
338	C	bra-miR172j	A9	27712169	27712189	+	27712029	27712229	AGAAUCUUGAUGAUGCUGCA	Bra023719, Bra020249, Bra032689, Bra023675, Bra032947, Bra036304, Bra005763, Bra018379, Bra009833, Bra038612, Bra025174, Bra000289, Bra035205, Bra002160, Bra011741, Bra023790, Bra020262, Bra017809, Bra000487, Bra000169, Bra006539, Bra032153, Bra005019, Bra009811, Bra012139, Bra011939, Bra003240, Bra035022, Bra016499, Bra010877, Bra010486, Bra010349, Bra007123, Bra027473, Bra038548, Bra002510, Bra…	1112.3	691.882	229.998	1058.77	272.399
339	C	bra-miR1426	A9	27712098	27712116	-	27712046	27712116	AAUCUUGAUGAUGAUGCA	Bra011741, Bra033926, Bra020262, Bra008416, Bra017809, Bra000487, Bra023003, Bra039212, Bra017331, Bra029696, Bra035761, Bra005361, Bra005019, Bra026219, Bra034649, Bra039917, Bra011939, Bra031113, Bra007123, Bra023199, Bra009533, Bra009476, Bra002510
340	N	bra-miR6146	A9	27668942	27668966	-	27668892	27669042	UUAACACGGGAUGUUUAGAACACG	Bra024125, Bra003732, Bra004222, Bra034393, Bra029839, Bra005239, Bra037446	4.10442	0	1.18512	3.00994	6.15452
341	C	bra-miR171d	A9	25648487	25648507	+	25648327	25648527	UGAUUGAGCCGCGUCAAUAU	Bra021069, Bra018659, Bra033141, Bra032772, Bra010440, Bra000495, Bra029735, Bra025848, Bra037459, Bra016088, Bra027890, Bra009491, Bra000375, Bra003311, Bra037319, Bra008914
342	N	bra-miR171i	A9	25648427	25648448	+	25648398	25648548	UAUUGGCCUGGUUCACUCAGA	Bra013352, Bra002849, Bra034764, Bra010775, Bra006991, Bra015398, Bra020513, Bra009859, Bra028805, Bra025207, Bra003931, Bra016151, Bra026708	8.20883	0	10.7507	7.81614	23.141
343	N	bra-miR6147	A9	22920068	22920092	+	22920068	22920218	AGAGAUAUCGUUGAAUUCUGAGAA	Bra012499, Bra000841, Bra011765, Bra005046, Bra016068, Bra024450, Bra033418, Bra000681, Bra007209	8.20883	0	0	4.32072	0.12309
344	N	bra-miR6148	A9	24513800	24513824	+	24513774	24513974	GGCGAUUUUGGUGAUUGAAACUGA	Bra000753, Bra000752, Bra000620, Bra014871, Bra009240, Bra021341, Bra021402, Bra038735, Bra033776, Bra040036, Bra016908, Bra013998, Bra025563, Bra040601, Bra034213, Bra004776, Bra031754, Bra012646, Bra036518, Bra028256, Bra024181, Bra031779, Bra034218	8.20883	0	0	2.08754	0
345	N	bra-miR6149	A9	21687106	21687130	-	21686880	21687130	GUGGAAUGUUGAGGAUAUGAUGGC	Bra011136, Bra030108, Bra005099, Bra033583, Bra001416, Bra026030, Bra009576, Bra001855, Bra017181, Bra003846, Bra027732, Bra020160, Bra008432, Bra001239, Bra000159, Bra009996, Bra038280, Bra030135, Bra001315, Bra027158, Bra013248, Bra001744, Bra000832, Bra032115, Bra011912, Bra003986, Bra031619, Bra015085, Bra013379, Bra037574, Bra001713, Bra034574, Bra015276, Bra009963, Bra037299, Bra002646	0	0	0.0846513	0.485474	61.4221
346	N	bra-miR6150	A9	22385443	22385467	+	22385443	22385543	AUCAAAACGCGGAAUGAUUGUGGA	Bra038265, Bra016092, Bra032132, Bra027746	0	0	0	0	11.3243
347	C	bra-miR399k	A9	22742728	22742748	-	22742648	22742848	UGCCAAAGGAGAUUUGCCCG	Bra039545, Bra024173, Bra000611, Bra032185, Bra031522, Bra029599, Bra031654, Bra015169, Bra016053, Bra030752, Bra037882, Bra036795, Bra002521, Bra035805, Bra005137, Bra036970, Bra034267, Bra018728
348	C	bra-miR399d	A9	22744825	22744843	+	22744705	22744905	GCCAAAGGAGAUUUGCCC	Bra023326, Bra015678, Bra017618, Bra008960, Bra033268, Bra011144, Bra036970, Bra019193, Bra000611, Bra032185, Bra034267, Bra029599, Bra030396, Bra018735, Bra018728, Bra038659, Bra034517, Bra030801, Bra002521, Bra012703
349	C	bra-miR845a*	A9	21580461	21580483	-	21580421	21580621	CUCUGAUACCAAUUGUUGGAAU	Bra008408, Bra015184, Bra003789, Bra034817, Bra025329, Bra012180, Bra026470, Bra002733, Bra015066, Bra001027, Bra011247, Bra013898, Bra021419, Bra028650, Bra017310, Bra005325, Bra038452, Bra021394, Bra023535, Bra033193, Bra004846, Bra019892, Bra004292, Bra010249, Bra031742, Bra040302, Bra006407, Bra022822, Bra023488, Bra008736
350	C	bra-miR400	A9	20013500	20013520	-	20013380	20013580	AUGAGAGUAUUAUAAGUCAC	Bra028267, Bra031731, Bra026971, Bra026884, Bra026836, Bra027658, Bra021192, Bra000539, Bra006187, Bra036651, Bra027026, Bra027029, Bra036649, Bra027726, Bra027636, Bra036154, Bra019018
351	N	bra-miR6151	A9	19017962	19017986	+	19017962	19018112	AAGACGAGACUCAGAUAAAAGAGC	Bra040352, Bra011611, Bra024199, Bra001847, Bra037608, Bra030671, Bra030712, Bra032513, Bra002807, Bra002849, Bra038723, Bra030625, Bra011021, Bra017360, Bra025745, Bra032327, Bra024925, Bra018808, Bra027297, Bra015662, Bra037766, Bra025787	8.20883	0	0	2.08754	1.96945
352	N	bra-miR6152	A9	10831331	10831355	-	10831181	10831581	UCUGAACGUAAAGGAAAGACUAGC	Bra008366, Bra002799, Bra005097, Bra031085, Bra010230, Bra036717, Bra009303, Bra009490, Bra036105, Bra040151, Bra008988	0	0	0	0.0970949	27.203
353	N	bra-miR6068b	A9	16809586	16809610	-	16809536	16809636	AACCCCAGACCUGGAUGUAGAAGC	Bra003330, Bra025307, Bra008838, Bra038552, Bra009307, Bra001111, Bra032518, Bra002089, Bra002335, Bra005952, Bra025603	24.6265	0	5.84094	11.7485	7.50852
354	C	bra-miR160e	A9	16001264	16001284	+	16001264	16001364	UGCCUGGCUCCCUGUAUGCC	Bra011162, Bra024109, Bra025944, Bra018659, Bra027527, Bra011955, Bra023397, Bra008401, Bra037890, Bra003436, Bra003665, Bra015651, Bra002281	4769.33	1937.27	2914.12	1319.03	4579.46
355	N	bra-miR6153	A9	15669104	15669128	+	15669104	15669204	ACAGCUGUAGGUUAUUUUAAGAGC	Bra008261, Bra038808, Bra024693, Bra010099, Bra031190, Bra024749, Bra024664	41.0442	276.753	4.06326	52.9167	8.49324
356	N	bra-miR6139b	A9	15475121	15475145	+	15475095	15475195	GUAGAAGACACGUCUGACUGUACC	Bra019843, Bra025017, Bra033460, Bra035935, Bra020935, Bra008260, Bra005155, Bra025850, Bra003719, Bra000490, Bra033555, Bra026028, Bra040090	0	46.1255	0.253954	3.00994	4.30817
357	C	bra-miR398b	A9	14855121	14855141	-	14855061	14855311	GUGUUCUCAGGUCACCCCUU	Bra013344, Bra033778, Bra023556, Bra020583, Bra019892, Bra025748, Bra007015, Bra036621, Bra013675, Bra020748, Bra012979, Bra026968, Bra024537, Bra005388, Bra021633, Bra004483, Bra005202, Bra015017
358	C	bra-miR156zb	A9	14016076	14016094	-	14016016	14016116	ACAGAAGAGAGAGAGCAC	Bra026286, Bra038571, Bra006774, Bra037008, Bra024187, Bra012928, Bra001372, Bra022908, Bra032096, Bra029670, Bra005370, Bra004517, Bra019719, Bra024252, Bra018009, Bra015184, Bra035059, Bra016515, Bra003264, Bra010391, Bra031084, Bra018659, Bra002438, Bra011668, Bra013505, Bra026431, Bra029998, Bra028375, Bra021297, Bra023358, Bra007922, Bra020054, Bra008177, Bra038324, Bra033012, Bra029248, Bra…
359	N	bra-miR6154	A9	11972576	11972600	+	11972576	11972726	CUUACAAGAGAUCUGCAGCAUGGC	Bra035172, Bra034020, Bra026317, Bra023301, Bra003545, Bra021198, Bra036930, Bra033635, Bra034602, Bra028810, Bra006335, Bra008659, Bra037551, Bra009482, Bra012153, Bra006457, Bra016858	49.253	46.1255	6.6028	40.8284	7.63161
360	N	bra-miR6155	A9	12139398	12139417	-	12139298	12139448	CGCGGGGUAGAGCAGUUUG	Bra006774, Bra015361, Bra021633, Bra013482, Bra039978, Bra021313, Bra037925, Bra026732, Bra008784	4.10442	0	5.41768	0.728212	0.861633
361	N	bra-miR6156a	A9	9610662	9610686	+	9610586	9610886	UCGAUGCGCUGUAGCGCUGUGAGC	Bra029697, Bra038031, Bra009406, Bra019541	373.502	415.129	6.68745	438.626	167.403
362	N	bra-miR6156b	A9	9610656	9610677	+	9610577	9610877	UUAGGGUCGAUGCGCUGUAGC	Bra040130, Bra018416, Bra030546, Bra032539, Bra015273, Bra021633, Bra029647, Bra036441, Bra013156, Bra028091, Bra002358	36.9397	0	12.1898	9.85513	46.5282
363	N	bra-miR6157	A9	9610635	9610656	+	9610606	9610856	AGAGAACUAAUAAGGGAGGGG	Bra037580, Bra015992, Bra006872, Bra032937, Bra018135, Bra035179, Bra011654, Bra000505, Bra018659	0	0	9.98885	0.534022	0.492362
364	N	bra-miR6158	A9	9610222	9610243	+	9610043	9610243	UGAAGUUGACGGGUCUUGCUG	Bra030372, Bra018976, Bra015160, Bra000436, Bra027414, Bra019545, Bra037524, Bra003483, Bra023255, Bra021131, Bra028790, Bra026669, Bra001155, Bra027214, Bra007327, Bra011083, Bra018174, Bra004259, Bra036528, Bra027403	8.20883	46.1255	9.5656	4.75765	7.38543
365	N	bra-miR6159a	A9	9610074	9610095	-	9610024	9610174	AAAGCUGCAUGUCCUCCAUGC	Bra015772, Bra032982, Bra039172, Bra028498, Bra009882, Bra010399, Bra031050, Bra013371, Bra018496, Bra000796, Bra006895, Bra001467, Bra004464, Bra033652, Bra016026, Bra037299, Bra011426, Bra001082, Bra001239, Bra012307	0	0	13.3749	0.922401	4.18507
366	N	bra-miR6159a*	A9	9610066	9610088	+	9610066	9610166	UGAAGCAGGCAUGGAGGACAUG	Bra038460, Bra033140, Bra014708, Bra009865, Bra025256, Bra003227, Bra007632, Bra036556, Bra008291, Bra023985, Bra000340, Bra040436, Bra033331, Bra013536, Bra038324, Bra020639, Bra012813, Bra028955, Bra006393, Bra027489, Bra020896, Bra036921, Bra031734, Bra036142, Bra008629, Bra013554, Bra036902, Bra033060, Bra017819, Bra001813, Bra023108, Bra039212, Bra039328, Bra039330, Bra016645, Bra026736, Bra…	0	0	68.6522	4.51491	3.69271
367	N	bra-miR6159b	A9	9610061	9610082	+	9610061	9610211	AGAGGUGAAGCAGGCAUGGAG	Bra026171, Bra023552, Bra008282, Bra018659, Bra004746, Bra014999, Bra030689, Bra008385, Bra003633, Bra035074, Bra030648, Bra012672, Bra000535, Bra004898, Bra021341, Bra003790, Bra016233, Bra032466, Bra011536, Bra011333, Bra013489, Bra022498, Bra040021, Bra034013, Bra032932, Bra031808, Bra024077, Bra005855, Bra014473, Bra040685, Bra028389, Bra029667, Bra025204, Bra004142, Bra003181, Bra016750, Bra…	36.9397	46.1255	105.645	44.5666	7.7547
368	N	bra-miR6160	A9	9609823	9609845	+	9609745	9609845	CUGUCGGUCACGUGCUUGUAGG	Bra023881, Bra009864, Bra017940, Bra013567, Bra018936, Bra016034, Bra019288, Bra008290, Bra016700, Bra014760, Bra040871, Bra016556	4.10442	0	1.77768	1.11659	3.07726
369	C	bra-miR156u	A9	9094181	9094198	-	9094161	9094311	ACAGAUGAAAGAGAGCA	Bra034103, Bra039328, Bra022244, Bra017991, Bra012154, Bra012658, Bra001298
370	C	bra-miR842	A9	8418730	8418749	+	8418619	8418769	CAUGGUCAGAUCCAUCAUC	Bra011710, Bra023376, Bra033143, Bra024021, Bra000535, Bra006097, Bra025842, Bra029943, Bra038661, Bra000289, Bra027829, Bra009493, Bra034374, Bra004622, Bra010092, Bra034410, Bra014316, Bra014338, Bra031711, Bra027095, Bra026414, Bra032731, Bra009426
371	N	bra-miR6161	A9	8508991	8509014	-	8508741	8509041	CCAGGGAACGGCGAGGAAUAAUG	Bra017046, Bra005004, Bra007620, Bra031213, Bra019036, Bra018747, Bra036840, Bra013945, Bra023167, Bra036545, Bra009418, Bra009329, Bra011138, Bra027900, Bra013174, Bra032987, Bra029890	4.10442	92.2509	1.10047	6.89374	0.861633
372	C	bra-miR865	A9	5584294	5584312	-	5584274	5584424	UUUACUCAAAUUUAUCCA	Bra037531
373	C	bra-miR414b	A9	4524834	4524852	-	4524694	4524894	CAUCUUCAUCAUCAUCGU	Bra001728, Bra013219, Bra039501, Bra007570, Bra012832, Bra037176, Bra014806, Bra011826, Bra011736, Bra011712, Bra011697, Bra011622, Bra011589, Bra011513, Bra011447, Bra011360, Bra011288, Bra013269, Bra028292, Bra013346, Bra013431, Bra013534, Bra013573, Bra040250, Bra013887, Bra013892, Bra013938, Bra026343, Bra033016, Bra028265, Bra028332, Bra028334, Bra037541, Bra023720, Bra021197, Bra021121, Bra…
374	N	bra-miR6119b	A9	4439440	4439462	+	4439162	4439462	AACACAGAACAAGAACAGCGGA	Bra028145, Bra031707, Bra013063, Bra022344, Bra034553, Bra002086, Bra023972, Bra013170, Bra030429, Bra012036, Bra008427, Bra019179, Bra039312, Bra038022, Bra019938, Bra009884, Bra035959, Bra015346, Bra013390, Bra013436, Bra000948, Bra022364, Bra010890, Bra032445, Bra007203, Bra002823, Bra018674, Bra025273, Bra008617	12.3132	0	0	3.49542	104.873
375	N	bra-miR6162	A9	4439409	4439430	+	4439180	4439480	UUACAGAACAGCAACAAGCUG	Bra025015, Bra018485, Bra019484, Bra016579, Bra013069, Bra022427, Bra040080, Bra014139, Bra007578, Bra036845, Bra025156, Bra003922, Bra001490, Bra001488, Bra024367, Bra008405, Bra013072, Bra005909, Bra019984, Bra036026, Bra008974	0	0	0	0.0485474	22.7717
376	N	bra-miR6163	A9	4439297	4439318	+	4439168	4439468	UAAUGGAUGCAUAACCAGUAG	Bra022128, Bra033800, Bra020069, Bra029262, Bra010080, Bra002267, Bra010987, Bra002607, Bra032093, Bra018659, Bra002344, Bra002428, Bra022629, Bra034795	0	0	0	0.145642	14.6478
377	N	bra-miR6164	A9	4439280	4439302	+	4439202	4439452	AGCUUAGUGUUGCUCUGUAAUG	Bra033873, Bra038590, Bra014058, Bra018659, Bra040462, Bra005318	0	0	0	0.291285	14.1554
378	N	bra-miR6165	A9	6635485	6635509	+	6635485	6635635	UAGAGUUGGACAAGGACUCCCUAA	Bra032203, Bra030631, Bra036665, Bra000961, Bra039165, Bra005391, Bra005370, Bra035931, Bra022531, Bra031324, Bra026838, Bra012465, Bra012087, Bra014106, Bra030750, Bra022202, Bra000573, Bra002766, Bra035249, Bra015361, Bra040336, Bra019283, Bra010441	16.4177	0	0	4.56346	0.492362
379	N	bra-miR6166	A9	7402634	7402655	+	7402505	7402755	CUUUUUGCUCCUUUCACUAUG	Bra028969, Bra027395, Bra019812, Bra002890, Bra037553, Bra035716, Bra022365, Bra033272, Bra015197, Bra011765, Bra011639, Bra013768, Bra028380, Bra020067, Bra020446, Bra017717, Bra001031, Bra023003, Bra006522, Bra031520, Bra017182, Bra029593, Bra034727, Bra027386, Bra027229, Bra027194, Bra018542, Bra004713, Bra019627, Bra024266, Bra038270, Bra011970, Bra013982, Bra014201, Bra024744, Bra037290, Bra…	0	46.1255	0.0846513	0.776759	0.246181
380	N	bra-miR6167	A9	31841234	31841258	-	31841184	31841484	AUUAUGGAGUGAAGAUAGAGAUGC	Bra001004, Bra032762, Bra004884, Bra034827, Bra003845, Bra010766, Bra000287, Bra031242, Bra035271, Bra017919, Bra006689, Bra014464, Bra004089, Bra011887, Bra033719, Bra017503, Bra003000, Bra001239, Bra020413, Bra032789, Bra012356, Bra021455, Bra001369, Bra029853	8.20883	0	0.0846513	2.18464	1.10781
381	C	bra-miR169j	A9	1578296	1578316	+	1578136	1578436	CAGCCAAGGAUGACUUGCCG	Bra029198, Bra037755, Bra037177, Bra024059, Bra013170, Bra036304, Bra006796, Bra025619, Bra025607, Bra035653, Bra001599, Bra005445, Bra016302, Bra010419, Bra008950, Bra011609, Bra008052, Bra033135, Bra036505, Bra024223, Bra013017, Bra001806, Bra001164, Bra000751, Bra000750, Bra006165, Bra031242, Bra037967, Bra003867, Bra016031, Bra021058, Bra030900, Bra030899, Bra030996, Bra007312, Bra008878
382	C	bra-miR399g	A9	2964332	2964352	+	2964222	2964372	UGCCAAAGGAGAGUUGCCCU	Bra013652, Bra019350, Bra011107, Bra028309, Bra001190, Bra034365, Bra026201, Bra025327, Bra014936, Bra003935, Bra004206, Bra023232, Bra029509, Bra027001, Bra036687, Bra028653, Bra002769, Bra006838, Bra032185, Bra035794, Bra018709, Bra018632, Bra009789, Bra015169, Bra003174, Bra031553, Bra016409, Bra037882, Bra001860, Bra007092, Bra036795, Bra015398, Bra026562, Bra000407, Bra022925, Bra035805, Bra…
383	N	bra-miR396d	A9	4036190	4036211	-	4036140	4036440	AUAAAGCUGUGGGAAGAUACA	Bra037337, Bra005187, Bra033820, Bra003584, Bra034586, Bra032587, Bra008924, Bra002978, Bra011050, Bra003184, Bra036998, Bra036997, Bra005259, Bra038015, Bra014085, Bra018755, Bra011590, Bra017702, Bra014425, Bra004958, Bra010225	8.20883	46.1255	0.169303	9.46675	1.2309
384	N	bra-miR396c	A9	4036195	4036216	-	4036145	4036445	GUUCAAUAAAGCUGUGGGAAG	Bra003847, Bra013294, Bra000442, Bra003390, Bra016214, Bra010908, Bra035848, Bra029189, Bra035253, Bra025262, Bra007061, Bra009406, Bra019215	98.506	276.753	15.0679	240.941	17.2327
385	C	bra-miR396b	A9	4036308	4036329	-	4036158	4036458	UUCCACAGCUUUCUUGAACUG	Bra026297, Bra018013, Bra013926, Bra021341, Bra021167, Bra008128, Bra019435, Bra020563, Bra031301, Bra001541, Bra001291, Bra001247, Bra000432, Bra028952, Bra028948, Bra028924, Bra005998, Bra040690, Bra040484, Bra029642, Bra027225, Bra036776, Bra018461, Bra019962, Bra009998, Bra018097, Bra018101, Bra003844, Bra015940, Bra030934, Bra031700, Bra009347, Bra011678, Bra029947, Bra021292, Bra007955, Bra…
386	C	bra-miR171f	A9	1099443	1099463	-	1099423	1099573	GAUUGAGCCGCGCCAAUAUC	Bra032173, Bra000375, Bra025848, Bra003311, Bra037319
387	C	bra-miR866	A9	703419	703436	+	703416	703516	AAAAUCCAUCUUUGAAG	Bra023352, Bra007870, Bra000933, Bra037402, Bra008923
388	C	bra-miR2111b	A10	17452203	17452223	-	17452103	17452353	AAUCUGCAUCCUGAGGUUUA	Bra038033, Bra040493, Bra036234, Bra038808, Bra038222, Bra021098, Bra032983, Bra017996, Bra025251, Bra035186, Bra039197, Bra035861, Bra039101, Bra007930, Bra007343, Bra031019
389	C	bra-miR172k	A10	16831609	16831629	+	16831509	16831709	AGAAUCUUGAUGAUGCUGCA	Bra023719, Bra020249, Bra032689, Bra023675, Bra032947, Bra036304, Bra005763, Bra018379, Bra009833, Bra038612, Bra025174, Bra000289, Bra035205, Bra002160, Bra011741, Bra023790, Bra020262, Bra017809, Bra000487, Bra000169, Bra006539, Bra032153, Bra005019, Bra009811, Bra012139, Bra011939, Bra003240, Bra035022, Bra016499, Bra010877, Bra010486, Bra010349, Bra007123, Bra027473, Bra038548, Bra002510, Bra…	1112.3	691.882	229.998	1058.77	272.399
390	C	bra-miR172c*	A10	16831534	16831553	+	16831513	16831713	GCAGCACCAUUAAGAUUCA	Bra025975, Bra030746, Bra014030, Bra026979, Bra002038, Bra015458, Bra013743, Bra021205, Bra008532, Bra036199, Bra019214, Bra019225, Bra022785, Bra017183, Bra022428, Bra035795, Bra004741, Bra010189, Bra012260, Bra030739, Bra036222, Bra027478, Bra004319, Bra010451	8.20883	0	3.21675	30.2451	22.0332
391	C	bra-miR845h	A10	16557463	16557482	+	16557312	16557562	GGCUCUGAUACCAACUGAU	Bra018659, Bra000955, Bra033932, Bra037583, Bra021421, Bra019207, Bra006027, Bra026192, Bra009835, Bra025329, Bra033743, Bra016372, Bra009169, Bra037886, Bra033926, Bra027324, Bra028780, Bra023535, Bra007955, Bra008408, Bra022097, Bra001205, Bra001198, Bra028178, Bra001799, Bra034339, Bra016890, Bra034843, Bra030483, Bra004786, Bra030794, Bra033839, Bra027817, Bra015184, Bra034517, Bra003727, Bra…
392	C	bra-miR162c	A10	16192641	16192661	-	16192581	16192781	CGAUAAACCUGUGCAUCCAG	Bra000758, Bra019078, Bra038758, Bra018519, Bra005126, Bra014364, Bra028051, Bra023354, Bra006136, Bra004825, Bra000720, Bra012567
393	C	bra-miR156r	A10	14800759	14800778	+	14800738	14800938	UGACAGAAGAGAGCGAGCA	Bra038512, Bra009434, Bra011860, Bra011432, Bra029953, Bra028673, Bra023475, Bra001928, Bra001414, Bra015023, Bra003503, Bra016262, Bra033243, Bra039543, Bra026340, Bra037581, Bra021539, Bra022718, Bra039478, Bra008126, Bra038324, Bra026921, Bra033064, Bra031885, Bra017606, Bra023993, Bra013561, Bra001863, Bra001813, Bra022766, Bra014599, Bra018659, Bra025511, Bra032145, Bra005504, Bra021880, Bra…
394	C	bra-miR172l	A10	11965780	11965800	+	11965600	11965800	AGAAUCUUGAUGAUGCUGCA	Bra023719, Bra020249, Bra032689, Bra023675, Bra032947, Bra036304, Bra005763, Bra018379, Bra009833, Bra038612, Bra025174, Bra000289, Bra035205, Bra002160, Bra011741, Bra023790, Bra020262, Bra017809, Bra000487, Bra000169, Bra006539, Bra032153, Bra005019, Bra009811, Bra012139, Bra011939, Bra003240, Bra035022, Bra016499, Bra010877, Bra010486, Bra010349, Bra007123, Bra027473, Bra038548, Bra002510, Bra…	1112.3	691.882	229.998	1058.77	272.399
395	N	bra-miR6168	A10	11698278	11698301	-	11698228	11698378	UGGACCUCCAAACUUUCAGACGG	Bra032340, Bra013381, Bra026445, Bra030451, Bra018899, Bra017371, Bra017369, Bra017364, Bra027242, Bra011603, Bra034598, Bra000250, Bra033258, Bra032789, Bra022547, Bra038617, Bra033016, Bra007122	0	46.1255	0	1.11659	0.12309
396	C	bra-miR397	A10	10579036	10579056	+	10578986	10579136	UCAUUGAGUGCAGCGUUGAU	Bra021588, Bra018863, Bra040866, Bra027432, Bra019445, Bra009586, Bra020686, Bra017051, Bra005239, Bra005012, Bra038852, Bra030498, Bra015967, Bra032652, Bra031705, Bra007840, Bra024549, Bra037848, Bra040508, Bra028844, Bra020269, Bra022496, Bra019188, Bra000444, Bra005726, Bra014447, Bra017139, Bra018408, Bra005140, Bra018834, Bra018835, Bra003825, Bra010591, Bra007586, Bra007065, Bra015371, Bra…
397	N	bra-miR6169	A10	9954788	9954810	-	9954738	9954938	UUGGUAGUAAUGCGUGUUCCCG	Bra020224, Bra016292, Bra009075, Bra035788, Bra008733, Bra015222, Bra014958, Bra009089, Bra038686, Bra004419, Bra031637, Bra031107, Bra015295	4.10442	0	62.388	2.18464	0.369271
398	N	bra-miR6039b	A10	9612521	9612542	-	9612371	9612571	UUAGGUAGGGUUCUUAGCGGA	Bra006208, Bra021347, Bra032354, Bra030242, Bra036548, Bra019371, Bra019372, Bra018659, Bra026129, Bra028202, Bra029772, Bra039692, Bra003881, Bra035242, Bra018989, Bra018545, Bra017972	0	0	2.45489	3.15558	4.67744
399	N	bra-miR6097b	A10	9612507	9612529	-	9612407	9612607	UUAGCGGAAUAUAAGAAUCGGU	Bra007281, Bra000634, Bra016129, Bra010737, Bra014101	4.10442	46.1255	0	5.14603	1.60018
400	C	bra-miR391c	A10	9281340	9281360	+	9281270	9281420	UUCGCAGGAGAGAUAGCGCC	Bra030451, Bra019679, Bra019683, Bra016712, Bra027152, Bra037137, Bra017188, Bra039408, Bra019685, Bra003802, Bra004187, Bra026861, Bra029430, Bra027850, Bra011446, Bra008046, Bra013125, Bra013224, Bra001264, Bra014378, Bra029666, Bra015747, Bra012473, Bra032581
401	C	bra-miR172n	A10	8871540	8871560	+	8871440	8871640	GGAAUCUUGAUGAUGCUGCA	Bra040285, Bra020249, Bra001212, Bra014720, Bra032689, Bra023675, Bra032947, Bra036304, Bra030904, Bra033900, Bra018379, Bra009833, Bra038612, Bra025174, Bra033647, Bra000289, Bra035205, Bra002160, Bra011741, Bra026408, Bra023790, Bra020262, Bra017809, Bra000577, Bra000487, Bra000169, Bra006539, Bra032692, Bra032153, Bra005019, Bra009811, Bra012139, Bra011939, Bra003240, Bra010877, Bra010486, Bra…
402	C	bra-miR172d*	A10	8871481	8871500	+	8871440	8871640	GCAGCAUCAUUAAGAUUCA	Bra001825, Bra029853, Bra033672, Bra020959, Bra026979, Bra011467, Bra013743, Bra028643, Bra007939, Bra036199, Bra017612, Bra012946, Bra035945, Bra000307, Bra035795, Bra024814, Bra010668, Bra019878, Bra026842, Bra026146, Bra024670, Bra029467, Bra028205, Bra030503, Bra036800
403	C	bra-miR172m	A10	8871479	8871498	-	8871298	8871498	AAUCUUAAUGAUGCUGCAU	Bra017062, Bra034649
404	C	bra-miR390e	A10	8401512	8401532	+	8401482	8401632	AAGCUCAGGAGGGAUAGCGC	Bra019036, Bra006717, Bra037076, Bra025951, Bra009287, Bra018659, Bra027115, Bra011570, Bra013767, Bra038890, Bra021238, Bra021374, Bra008260, Bra010268, Bra019244, Bra001658, Bra001532, Bra029815, Bra001085, Bra000869, Bra004123, Bra005663, Bra038984, Bra017307, Bra029712, Bra027384, Bra018693, Bra034620, Bra026735, Bra036823, Bra017335, Bra037238, Bra036289, Bra020638, Bra031926, Bra001891, Bra…
405	N	bra-miR6170	A10	7574174	7574198	-	7574174	7574474	GAUAGAACUCCCCAUUGAAGAUGC	Bra034689, Bra003526, Bra024946, Bra013491, Bra015119, Bra017216, Bra030753	16.4177	0	2.37024	9.90368	2.09254
406	C	bra-miR156v	A10	7026288	7026308	-	7026168	7026368	UGACAGAAGAAAGAGAGCAC	Bra028202, Bra014098, Bra021633, Bra034143, Bra022862, Bra026756, Bra024579, Bra033393, Bra026446, Bra037591, Bra023877, Bra008506, Bra020606, Bra038810, Bra012827, Bra001336, Bra001314, Bra022975, Bra022966, Bra029183, Bra025560, Bra021846, Bra040608, Bra029731, Bra005503, Bra010143, Bra025256, Bra004391, Bra016228, Bra015936, Bra030574, Bra016790, Bra018920, Bra032445, Bra026964, Bra026845, Bra…
407	C	bra-miR414c	A10	6760709	6760728	+	6760608	6760808	UCAUCUUCAUCAUCAUCGU	Bra011697, Bra011270, Bra011203, Bra013904, Bra013951, Bra039556, Bra039768, Bra035629, Bra035420, Bra035443, Bra038875, Bra028297, Bra001728, Bra023788, Bra038679, Bra034197, Bra029757, Bra023490, Bra023685, Bra020268, Bra022478, Bra007954, Bra007993, Bra008279, Bra008382, Bra008506, Bra033963, Bra039760, Bra025043, Bra033018, Bra033012, Bra032926, Bra001177, Bra020768, Bra020660, Bra020635, Bra…
408	N	bra-miR6171	A10	5658332	5658356	-	5658182	5658382	AGAGUGGGAAAUGAAGUGAUGAAC	Bra031493, Bra008164, Bra018250, Bra004121, Bra023016, Bra029084, Bra018540, Bra009738, Bra024933, Bra036207, Bra033102, Bra017744, Bra019266, Bra012944, Bra028146, Bra004312, Bra036511	0	46.1255	0	0.582569	0.12309
409	C	bra-miR838	A10	4449945	4449965	+	4449755	4450005	UUUUCUUCUUCUUCUUGCAC	Bra011880, Bra011854, Bra011849, Bra011848, Bra011815, Bra011814, Bra011769, Bra011728, Bra011690, Bra034638, Bra011650, Bra011619, Bra011571, Bra011555, Bra011540, Bra011530, Bra011521, Bra011501, Bra011476, Bra011466, Bra011441, Bra011422, Bra011320, Bra011285, Bra011222, Bra011219, Bra011213, Bra011186, Bra011150, Bra011085, Bra040161, Bra013260, Bra013267, Bra013300, Bra013317, Bra013322, Bra…
410	C	bra-miR845e	A10	3127580	3127598	+	3127568	3127718	GCUCUGAUACCACUUGAU	Bra025329, Bra003359, Bra037886, Bra040556, Bra033926, Bra023535, Bra021953, Bra022097, Bra001490, Bra000869, Bra006404, Bra006397, Bra006396, Bra001799, Bra006020, Bra014642, Bra039435, Bra030456, Bra030483, Bra027656, Bra027817, Bra033743, Bra003464, Bra034517, Bra016676, Bra016372, Bra026989, Bra007627, Bra021350, Bra040302, Bra027611, Bra003035, Bra033395, Bra015312
411	C	bra-miR415b	A10	1631446	1631465	+	1631365	1631565	ACAGAGCUGAAACAGAACA	Bra004055, Bra011682, Bra011289, Bra008469, Bra026536, Bra020622, Bra021944, Bra018265, Bra003988, Bra035175, Bra016503, Bra010993, Bra030392, Bra031727, Bra017381, Bra013451, Bra029941, Bra040224, Bra002521, Bra008270, Bra008446, Bra019361, Bra034311, Bra029799, Bra004969, Bra019781, Bra012190, Bra039224, Bra029485, Bra031806, Bra000584, Bra000429, Bra039786, Bra004525, Bra024872, Bra033567, Bra…
412	N	bra-miR6173d	A10	215796	215820	-	215796	215866	AUGAAUGGUGACCAAGGAACGACG	Bra006181, Bra014513, Bra036074, Bra016181, Bra030262, Bra021765, Bra019869, Bra036496, Bra002068, Bra020700, Bra032332, Bra006650, Bra025936	9.02983	14.5247	1.18512	4.10442	0
1Class: C, conserved; N, novel. 2Chromosome.
