# Supplementary material for: Identification and profiling of novel microRNAs in the Brassica rapa genome based on small RNA deep sequencing
Source: BMC Plant Biol. 2012 Nov 19;12:218. doi: 10.1186/1471-2229-12-218 (PMC3554443; doi:10.1186/1471-2229-12-218)
Supplement: Additional file 4 — Table S3. Flower- and petiole-specific miRNAs and their target genes. [file 1471-2229-12-218-S4.xlsx]

## Sheet: Table S2
Table S3. Flower- or petiole-specific miRNAs and their target genes.
Type	miRNA	Target Gene	Gene Description	GO: Molecular Function	GO: Biological Process
Flower-specific	bra-miR6004a	Bra000744	unknown	ATP binding(GO:0005524)	protein phosphorylation(GO:0006468)
		Bra001267	unknown	nucleotide binding(GO:0000166)
		Bra005398	proton pump interactor 2	protein binding(GO:0005515)
		Bra007737	SET domain-containing protein		phosphatidylinositol phosphorylation(GO:0046854)
		Bra009347	CD2-binding protein-related	NADH dehydrogenase(ubiquinone) activity)	oxidation-reduction process(GO:0055114)
		Bra016626	IBR domain-containing protein	acid-amino acid ligase activity(GO:0016881)
		Bra016653	oxoglutarate:malate antiporter	inorganic diphosphatase activity(GO:0004427)	proton transport(GO:0015992)
		Bra017070	RING-BOX 1	RNA binding(GO:0003723)	translation(GO:0006412)
		Bra018135	integral membrane transporter family protein	inorganic diphosphatase activity(GO:0004427)	proton transport(GO:0015992)
		Bra025342	protein kinase	ATP binding(GO:0005524)
		Bra029461	ABC transporter family protein	protein binding(GO:0005515)	protein modification process(GO:0006464)
		Bra029681	unknown	nucleotide binding(GO:0000166)
		Bra030262	unknown	binding(GO:0005488)
		Bra031233	hydrolase	binding(GO:0005488)
		Bra032309	unknown	binding(GO:0005488)	protein ubiquitination(GO:0016567)
		Bra032789	unknown	RNA binding(GO:0003723)	RNA-dependent DNA replication(GO:0006278)
		Bra035179	SPla/RYanodine receptor (SPRY) domain-containing protein	inorganic diphosphatase activity(GO:0004427)	proton transport(GO:0015992)
		Bra040031	histone kinase(H3-S10 specific)	nucleic acid binding(GO:0003676)
	bra-miR6004a*	Bra001175	O-acetyltransferase family protein	protein binding(GO:0005515)	signal transduction(GO:0007165)
		Bra002503	lipase, putative	tRNA-intron endonuclease activity(GO:0000213)
		Bra004045	unknown	nucleic acid binding(GO:0003676)
		Bra009008	unknown	protein serine/threonine phosphatase activity(GO:0004722)	protein dephosphorylation(GO:0006470)
		Bra011296	oxidoreductase	protein serine/threonine phosphatase activity(GO:0004722)	protein dephosphorylation(GO:0006470)
		Bra013238	unknown	protein binding(GO:0005515)
		Bra018709	glycosyl hydrolase	hydrolase activity(GO:0016787)
		Bra019748	unknown	catalytic activity(GO:0003824)	carbohydrate metabolic process(GO:0005975)
		Bra023603	unknown	transferase activity(GO:0016740)	biosynthetic process(GO:0009058)
		Bra025459	mitochondrial substrate carrier family protein	aminoacyl-tRNA ligase activity(GO:0004812)	tRNA aminoacylation for protein translation(GO:0006418)
		Bra029182	AGL75 (AGAMOUS-LIKE 75)	protein binding(GO:0005515)
		Bra030327	unknown	protein serine/threonine kinase activity(GO:0004674)	transmembrane transport(GO:0055085)
		Bra031620	unknown	prephenate dehydratase activity(GO:0004664)	L-phenylalanine biosynthetic process(GO:0009094)
		Bra033016	4-aminobutyrate transaminase	protein transporter activity(GO:0008565)	Golgi vesicle transport(GO:0048193)
		Bra038775	small G protein family protein	protein binding(GO:0005515)
	bra-miR6004b	Bra027437	unknown
	bra-miR6017a	Bra015277	glutathione transferase		endocytosis(GO:0006897)
		Bra025310	coatomer protein complex, subunit beta 2	protein binding(GO:0005515)
		Bra032332	F-box family protein	ATP binding(GO:0005524)	protein phosphorylation(GO:0006468)
		Bra034289	glutaredoxin family protein	galactosyltransferase activity(GO:0008378)	protein glycosylation(GO:0006486)
	bra-miR6018	Bra002648	unknown protein	solute(GO:0015299)	cation transport(GO:0006812)
		Bra003339	protein kinase family protein	catalytic activity(GO:0003824)
		Bra004872	Receptor Like Protein 46	protein serine/threonine kinase activity(GO:0004674)	protein phosphorylation(GO:0006468)
		Bra005752	RIBOSOMAL PROTEIN S19	zinc ion binding(GO:0008270)
		Bra006509	NADH dehydrogenase		transmembrane transport(GO:0055085)
		Bra009406	ATPK3	enzyme inhibitor activity(GO:0004857)	cell wall modification(GO:0042545)
		Bra009791	unknown		protein localization(GO:0008104)
		Bra010133	unknown protein	protein binding(GO:0005515)
		Bra010675	Pumilio 20	iron ion binding(GO:0005506)	oxidation-reduction process(GO:0055114)
		Bra011859	MYB102	iron ion binding(GO:0005506)	oxidation-reduction process(GO:0055114)
		Bra014005	xanthine/uracil permease family protein	phosphoric ester hydrolase activity(GO:0042578)	carbohydrate metabolic process(GO:0005975)
		Bra014350	ATP-dependent helicase	serine-type endopeptidase activity(GO:0004252)	proteolysis(GO:0006508)
		Bra017917	unknown protein	nucleic acid binding(GO:0003676)	RNA-dependent DNA replication(GO:0006278)
		Bra018299	SQUAMOSA PROMOTER BINDING PROTEIN-LIKE 8	zinc ion binding(GO:0008270)
		Bra025028	microtubule organization 1	ion channel activity(GO:0005216)	ion transport(GO:0006811)
		Bra028240	glycosyl hydrolase family 5 protein	protein tyrosine phosphatase activity(GO:0004725)	dephosphorylation(GO:0016311)
		Bra030584	SYG1/Pho81/XPR1 domain-containing protein		potassium ion transport(GO:0006813)
		Bra031711	myb family transcription factor	magnesium ion binding(GO:0000287)	phospholipid transport(GO:0015914)
		Bra035945	unknown	DNA binding(GO:0003677)	DNA replication(GO:0006260)
	bra-miR6020	Bra001806	unknown protein	DNA binding(GO:0003677)
		Bra001996	9-cis-epoxycarotenoid dioxygenase	protein serine/threonine kinase activity(GO:0004674)	protein phosphorylation(GO:0006468)
		Bra005227	prenyltransferase		metabolic process(GO:0008152)
		Bra005229	transmembrane receptor protein serine/threonine kinase		metabolic process(GO:0008152)
		Bra006290	nucleic acid binding	structural constituent of ribosome(GO:0003735)	translation(GO:0006412)
		Bra008711	binding	ATP binding(GO:0005524)	protein catabolic process(GO:0030163)
		Bra015492	unknown protein	flavin adenine dinucleotide binding(GO:0050660)	fatty acid metabolic process(GO:0006631)
		Bra016924	unknown		transport(GO:0006810)
		Bra020925	Threonine Aldolase 1		protein transport(GO:0015031)
		Bra022865	WRKY14 transcription factor	zinc ion binding(GO:0008270)
		Bra024187	VERNALIZATION INSENSITIVE 3	protein dimerization activity(GO:0046983)	photosynthesis(GO:0015979)
		Bra025179	DNA mismatch repair protein MSH3	protein phosphatase type 2A regulator activity(GO:0008601)	signal transduction(GO:0007165)
		Bra027559	MADS AFFECTING FLOWERING 3 transcription factor		protein transport(GO:0015031)
		Bra030140	ubiquitin-protein ligase	methyltransferase activity(GO:0008168)
		Bra034741	WD-40 repeat family protein	aspartic-type endopeptidase activity(GO:0004190)	proteolysis(GO:0006508)
		Bra034764	zinc finger (C3HC4-type RING finger) family protein		regulation of cell cycle(GO:0051726)
		Bra037088	F-box protein-related	ATP binding(GO:0005524)
		Bra039175	ROP-INTERACTIVE CRIB MOTIF-CONTAINING PROTEIN 6	ATP binding(GO:0005524)
	bra-miR6026	Bra003647	DNA-binding bromodomain-containing protein	protein binding(GO:0005515)
		Bra007131	(PATATIN-LIKE PROTEIN 9	protein serine/threonine phosphatase activity(GO:0004722)	protein dephosphorylation(GO:0006470)
		Bra010810	unknown protein	methyltransferase activity(GO:0008168)
		Bra012320	KH domain-containing protein	DNA binding(GO:0003677)
		Bra012421	copper-binding protein-related	binding(GO:0005488)
		Bra012938	hydrolase	DNA binding(GO:0003677)
		Bra013750	unknown protein	cellulose synthase(UDP-forming) activity)	cellulose biosynthetic process(GO:0030244)
		Bra014778	transducin family protein / WD-40 repeat family protein	protein serine/threonine phosphatase activity(GO:0004722)	protein dephosphorylation(GO:0006470)
		Bra016206	unknown protein	protein serine/threonine kinase activity(GO:0004674)	protein phosphorylation(GO:0006468)
		Bra017256	unknown	microtubule motor activity(GO:0003777)	microtubule-based movement(GO:0007018)
		Bra018175	POLYGALACTURONASE 4		carbohydrate metabolic process(GO:0005975)
		Bra021079	GTP-binding protein-related	catalytic activity(GO:0003824)	metabolic process(GO:0008152)
		Bra025111	VIIIB; motor	catalytic activity(GO:0003824)
		Bra027982	unknown	metalloendopeptidase activity(GO:0004222)	proteolysis(GO:0006508)
		Bra030600	invertase/pectin methylesterase inhibitor family protein	phospholipid binding(GO:0005543)	clathrin coat assembly(GO:0048268)
		Bra031293	MYB103 transcription factor	protein serine/threonine kinase activity(GO:0004674)	protein phosphorylation(GO:0006468)
		Bra032724	unknown protein	sequence-specific DNA binding transcription factor activity(GO:0003700)
		Bra033408	calcium-binding EF hand family protein	acetylglucosaminyltransferase activity(GO:0008375)	snRNA pseudouridine synthesis(GO:0031120)
		Bra034318	nucleolar protein Nop56, putative	protein binding(GO:0005515)
		Bra035834	CHORISMATE MUTASE 1	motor activity(GO:0003774)
		Bra036092	METHYL ESTERASE 1	protein binding(GO:0005515)
		Bra036300	GLYCEROL-3-PHOSPHATE ACYLTRANSFERASE 3	protein binding(GO:0005515)
		Bra036355	BZO2H transcription factor	binding(GO:0005488)
	bra-miR6027	Bra008749	unknown	DNA binding(GO:0003677)	DNA methylation(GO:0006306)
		Bra008912	EXPANSIN-LIKE B2 PRECURSOR	cysteine-type endopeptidase inhibitor activity(GO:0004869)
		Bra023430	mitochondrial translocase subunit Tim17/Tim22/Tim23 family protein	methyltransferase activity(GO:0008168)	steroid biosynthetic process(GO:0006694)
		Bra025276	unknown protein	endopeptidase activity(GO:0004175)	proteolysis involved in cellular protein catabolic process(GO:0051603)
	bra-miR6035	Bra002438	protein kinase family protein	nucleic acid binding(GO:0003676)
		Bra010512	unknown protein	phospholipase D activity(GO:0004630)	phosphatidylcholine metabolic process(GO:0046470)
		Bra013237	unknown protein	ER retention sequence binding(GO:0046923)	protein retention in ER lumen(GO:0006621)
		Bra013418	unknown protein	zinc ion transmembrane transporter activity(GO:0005385)	zinc ion transmembrane transport(GO:0071577)
		Bra018091	translin family protein	protein binding(GO:0005515)
		Bra035830	unknown protein	hydrolase activity(GO:0016787)
	bra-miR6036	Bra001960	dual specificity protein phosphatase	zinc ion binding(GO:0008270)
		Bra002235	unknown protein	metal ion binding(GO:0046872)
		Bra003870	unknown	protein binding(GO:0005515)
		Bra003871	NAC domain containing protein 5 transcription factor	protein binding(GO:0005515)
		Bra004947	embryo defective 2016	ubiquitin-protein ligase activity(GO:0004842)	protein ubiquitination(GO:0016567)
		Bra005106	RNA polymerase II transcription factor	iron ion transmembrane transporter activity(GO:0005381)	iron ion transmembrane transport(GO:0034755)
		Bra007585	zinc finger (DHHC type) family protein	nucleotide binding(GO:0000166)	metabolic process(GO:0008152)
		Bra008060	glutathione S-transferase C-terminal domain-containing protein	protein binding(GO:0005515)	signal transduction(GO:0007165)
		Bra011410	HEAT SHOCK FACTOR 3 transcription factor	peptidyl-prolyl cis-trans isomerase activity(GO:0003755)	protein folding(GO:0006457)
		Bra016044	protein serine/threonine phosphatase	protein binding(GO:0005515)
		Bra016291	structural constituent of ribosome	ubiquitin protein ligase binding(GO:0031625)	ubiquitin-dependent protein catabolic process(GO:0006511)
		Bra017580	YDG/SRA domain-containing protein	protein kinase activity(GO:0004672)	protein phosphorylation(GO:0006468)
		Bra020359	unknown	phosphoric diester hydrolase activity(GO:0008081)	lipid metabolic process(GO:0006629)
		Bra021524	unknown protein	protein binding(GO:0005515)
		Bra022240	ascorbate peroxidase 1	protein serine/threonine kinase activity(GO:0004674)	protein phosphorylation(GO:0006468)
		Bra022382	SUPPRESSOR OF NIM1-1	nucleic acid binding(GO:0003676)
		Bra023460	unknown	protein binding(GO:0005515)
		Bra024340	ARPC4	DNA binding(GO:0003677)	DNA methylation(GO:0006306)
		Bra024954	proton-dependent oligopeptide transport (POT) family protein	DNA binding(GO:0003677)
		Bra027105	EXS family protein	galactosyltransferase activity(GO:0008378)
		Bra027708	epsilon-adaptin, putative	protein binding(GO:0005515)
		Bra030904	ZINC TRANSPORTER 10 PRECURSOR	nucleic acid binding(GO:0003676)
		Bra035023	lipase class 3 family protein	methyltransferase activity(GO:0008168)
		Bra038328	unknown	enzyme inhibitor activity(GO:0004857)
	bra-miR6047a	Bra001163	myosin heavy chain-related	protein binding(GO:0005515)
		Bra004531	UDP-glucuronic acid/UDP-N-acetylgalactosamine transporter-related	protein binding(GO:0005515)	intracellular protein transport(GO:0006886)
		Bra033632	GLYCINE-RICH RNA-BINDING PROTEIN 2	gamma-glutamyltransferase activity(GO:0003840)
		Bra035645	DNA POLYMERASE ALPHA 2	protein binding(GO:0005515)	intracellular protein transport(GO:0006886)
		Bra036672	UDP-glucoronosyl/UDP-glucosyl transferase family protein	diacylglycerol kinase activity(GO:0004143)	activation of protein kinase C activity(GO:0007205)
	bra-miR6047a*	Bra004471	transcription factor	DNA binding(GO:0003677)
		Bra008731	zinc ion binding	triglyceride lipase activity(GO:0004806)	lipid metabolic process(GO:0006629)
		Bra009461	calcium-dependent phospholipid binding	pullulanase activity(GO:0051060)	carbohydrate metabolic process(GO:0005975)
		Bra010714	DNA-directed RNA polymerase	microtubule motor activity(GO:0003777)	microtubule-based movement(GO:0007018)
		Bra016342	MYB86	ATP binding(GO:0005524)	protein phosphorylation(GO:0006468)
		Bra021633	unknown protein	nucleic acid binding(GO:0003676)
		Bra021736	DNA-directed RNA polymerase		oxidation-reduction process(GO:0055114)
		Bra027173	F-box family protein	binding(GO:0005488)
		Bra028979	cysteine proteinase, putative	phosphoric diester hydrolase activity(GO:0008081)	lipid metabolic process(GO:0006629)
		Bra033597	HSFB2B transcription factor	microtubule motor activity(GO:0003777)	microtubule-based movement(GO:0007018)
		Bra040385	unknown protein	catalytic activity(GO:0003824)	carbohydrate metabolic process(GO:0005975)
	bra-miR6048	Bra006536	unknown protein	ATP binding(GO:0005524)	protein phosphorylation(GO:0006468)
		Bra006683	HEPTAHELICAL TRANSMEMBRANE PROTEIN1	hydroquinone(GO:0052716)	lignin catabolic process(GO:0046274)
		Bra010773	zinc ion binding	ATP binding(GO:0005524)	transport(GO:0006810)
		Bra011372	heavy-metal-associated domain-containing protein	DNA binding(GO:0003677)	DNA replication(GO:0006260)
		Bra015624	CTC-Interacting Domain 9	protein binding(GO:0005515)
		Bra018821	LIPOXYGENASE 2	damaged DNA binding(GO:0003684)	DNA repair(GO:0006281)
		Bra020082	lipoxygenase, putative	protein serine/threonine kinase activity(GO:0004674)	protein phosphorylation(GO:0006468)
		Bra024413	unknown protein	protein serine/threonine kinase activity(GO:0004674)	protein phosphorylation(GO:0006468)
		Bra026147	evolutionarily conserved C-terminal region 11	binding(GO:0005488)
		Bra027263	universal stress protein family protein	3-hydroxyacyl-CoA dehydrogenase activity(GO:0003857)	fatty acid metabolic process(GO:0006631)
		Bra030544	unknown	GTPase activity(GO:0003924)
		Bra033055	MATE efflux family protein	DNA binding(GO:0003677)
	bra-miR6050	Bra013069	HOMEODOMAIN GLABROUS 10	acid phosphatase activity(GO:0003993)
		Bra013072	unknown	acid phosphatase activity(GO:0003993)
		Bra019561	hydroxyproline-rich glycoprotein family protein	zinc ion binding(GO:0008270)
		Bra019562	nodulin MtN21-related	zinc ion binding(GO:0008270)
		Bra023912	unknown	protein transporter activity(GO:0008565)	protein transport(GO:0015031)
		Bra027409	pentatricopeptide (PPR) repeat-containing protein	ATP binding(GO:0005524)	protein phosphorylation(GO:0006468)
	bra-miR6057	Bra005487	unknown	phosphoprotein phosphatase activity(GO:0004721)
		Bra008701	glycine-rich protein	RNA binding(GO:0003723)	RNA processing(GO:0006396)
		Bra008767	unknown protein	hydrolase activity(GO:0016787)	metabolic process(GO:0008152)
		Bra026059	transcription factor	solute(GO:0015299)	cation transport(GO:0006812)
		Bra027942	SQUAMOSA PROMOTER BINDING PROTEIN-LIKE 5; transcription factor	nucleic acid binding(GO:0003676)	nucleobase-containing compound metabolic process(GO:0006139)
		Bra032547	calmodulin binding	electron carrier activity(GO:0009055)	glycerol ether metabolic process(GO:0006662)
	bra-miR6060a	Bra000259	Putative Recombination initiation Defect 1	protein binding(GO:0005515)
		Bra000454	TYROSINE AMINOTRANSFERASE 3	isomerase activity(GO:0016853)	cell redox homeostasis(GO:0045454)
		Bra000958	unknown	protein binding(GO:0005515)
		Bra002683	transketolase, putative	ubiquitin thiolesterase activity(GO:0004221)	ubiquitin-dependent protein catabolic process(GO:0006511)
		Bra003227	protein transport protein sec61, putative	protein tyrosine kinase activity(GO:0004713)	protein phosphorylation(GO:0006468)
		Bra003750	transferase	ATP binding(GO:0005524)	transcription initiation from RNA polymerase II promoter(GO:0006367)
		Bra004329	unknown	sequence-specific DNA binding transcription factor activity(GO:0003700)
		Bra005066	unknown	protein binding(GO:0005515)
		Bra008202	unknown	ATP binding(GO:0005524)	transcription initiation from RNA polymerase II promoter(GO:0006367)
		Bra009261	pectate lyase family protein		protein metabolic process(GO:0019538)
		Bra012674	binding	GTP binding(GO:0005525)	small GTPase mediated signal transduction(GO:0007264)
		Bra013166	pectate lyase family protein	protein serine/threonine kinase activity(GO:0004674)	protein phosphorylation(GO:0006468)
		Bra014039	INDOLE-3-BUTYRIC ACID RESPONSE 5	GTP binding(GO:0005525)	SRP-dependent cotranslational protein targeting to membrane(GO:0006614)
		Bra016754	unknown protein	protein binding(GO:0005515)
		Bra020400	unknown protein	ubiquitin thiolesterase activity(GO:0004221)	ubiquitin-dependent protein catabolic process(GO:0006511)
		Bra021031	binding	ubiquitin thiolesterase activity(GO:0004221)	ubiquitin-dependent protein catabolic process(GO:0006511)
		Bra024531	3-isopropylmalate dehydrogenase	binding(GO:0005488)
		Bra025624	UCLACYANIN 1 copper ion binding	catalytic activity(GO:0003824)	biosynthetic process(GO:0009058)
		Bra026486	AtATG18f	DNA binding(GO:0003677)
		Bra026953	60S ribosomal protein L32	protein binding(GO:0005515)
		Bra027636	methylase family protein	binding(GO:0005488)
		Bra032954	SMALL ACIDIC PROTEIN 1	protein binding(GO:0005515)
		Bra033576	CYP81K1	calcium ion binding(GO:0005509)
		Bra036194	RIO1 family protein	microtubule motor activity(GO:0003777)	microtubule-based movement(GO:0007018)
		Bra036428	unknown protein	oxidoreductase activity(GO:0016491)	cellular amino acid metabolic process(GO:0006520)
		Bra036921	F-box family protein	nucleic acid binding(GO:0003676)
		Bra037278	NAC domain containing protein 42 transcription factor	homoserine kinase activity(GO:0004413)	threonine metabolic process(GO:0006566)
	bra-miR6060b	Bra008895	F-box family protein (FBL19)	metal ion binding(GO:0046872)	cortical protein anchoring(GO:0032065)
		Bra010684	unknown protein	protein serine/threonine kinase activity(GO:0004674)	protein phosphorylation(GO:0006468)
		Bra012559	S PHASE KINASE-ASSOCIATED PROTEIN 1	xyloglucan(GO:0016762)	carbohydrate metabolic process(GO:0005975)
		Bra013083	unknown protein	protein tyrosine kinase activity(GO:0004713)	protein phosphorylation(GO:0006468)
		Bra023374	GLUTAMATE SYNTHASE 2	metal ion binding(GO:0046872)
		Bra037952	unknown	protein serine/threonine kinase activity(GO:0004674)	protein phosphorylation(GO:0006468)
	bra-miR6060c	Bra007662	unknown	polygalacturonase activity(GO:0004650)	carbohydrate metabolic process(GO:0005975)
		Bra015306	phospholipid/glycerol acyltransferase family protein	oxidoreductase activity(GO:0016491)	oxidation-reduction process(GO:0055114)
		Bra015999	transcription factor	endopeptidase inhibitor activity(GO:0004866)
		Bra035910	matrixin family protein	DNA binding(GO:0003677)	response to hormone stimulus(GO:0009725)
	bra-miR6061	Bra018709	GLYCOSYL HYDROLASE 9B1	hydrolase activity(GO:0016787)
		Bra029073	DNA-binding family protein	unfolded protein binding(GO:0051082)	protein folding(GO:0006457)
		Bra038340	unknown protein	magnesium ion binding(GO:0000287)	cellular amino acid catabolic process(GO:0009063)
	bra-miR6063	Bra009659	RNA-dependent RNA polymerase family protein	protein binding(GO:0005515)
		Bra011611	catalytic	ARF guanyl-nucleotide exchange factor activity(GO:0005086)	regulation of ARF protein signal transduction(GO:0032012)
		Bra013774	unknown protein	ATP binding(GO:0005524)	protein folding(GO:0006457)
		Bra016225	unknown protein	potassium ion transmembrane transporter activity(GO:0015079)	potassium ion transmembrane transport(GO:0071805)
		Bra018241	ozone-responsive stress-related protein, putative	protein binding(GO:0005515)
		Bra019603	unknown	ubiquitin thiolesterase activity(GO:0004221)	ubiquitin-dependent protein catabolic process(GO:0006511)
		Bra024176	Touch 4 hydrolase	cysteine-type peptidase activity(GO:0008234)	proteolysis(GO:0006508)
		Bra025017	oxidoreductase	structural constituent of ribosome(GO:0003735)	translation(GO:0006412)
		Bra031084	unknown	DNA binding(GO:0003677)	DNA metabolic process(GO:0006259)
		Bra033839	unknown	nucleic acid binding(GO:0003676)	RNA-dependent DNA replication(GO:0006278)
		Bra037088	F-box protein-related	ATP binding(GO:0005524)
	bra-miR6075	Bra010195	undecaprenyl pyrophosphate synthetase family protein	binding(GO:0005488)
		Bra015163	transporter-related	nucleotide binding(GO:0000166)
		Bra017917	unknown protein	nucleic acid binding(GO:0003676)	RNA-dependent DNA replication(GO:0006278)
		Bra025064	TRIGALACTOSYLDIACYLGLYCEROL2		lipid metabolic process(GO:0006629)
		Bra026488	GALACTURONOSYLTRANSFERASE 12	ATPase activity(GO:0016887)	cation transport(GO:0006812)
		Bra030155	glyoxal oxidase-related		lipid metabolic process(GO:0006629)
	bra-miR6087	Bra007870	heavy-metal-associated domain-containing protein	structural constituent of ribosome(GO:0003735)	translation(GO:0006412)
		Bra009900	PBS3 (AVRPPHB SUSCEPTIBLE 3)	ATP-dependent helicase activity(GO:0008026)
		Bra012339	unknown	binding(GO:0005488)
		Bra012440	VACUOLAR PROTEIN SORTING 26B	galactosyltransferase activity(GO:0008378)	protein glycosylation(GO:0006486)
		Bra016235	PYRUVATE DEHYDROGENASE KINASE	protein serine/threonine kinase activity(GO:0004674)	protein phosphorylation(GO:0006468)
		Bra016459	TRANSPARENT TESTA16 transcription factor	catalase activity(GO:0004096)	response to oxidative stress(GO:0006979)
		Bra019139	ENHANCED RESPONSE TO ABA 1	hydrolase activity(GO:0016787)
		Bra019530	ATP binding	binding(GO:0005488)
		Bra022251	GTP binding	protein tyrosine kinase activity(GO:0004713)	protein phosphorylation(GO:0006468)
		Bra024534	ethylene-responsive element-binding family protein	binding(GO:0005488)
		Bra026749	unknown	transcription cofactor activity(GO:0003712)
		Bra030994	nitrate transporter (NTP2)	protein binding(GO:0005515)	signal transduction(GO:0007165)
		Bra031190	unknown protein	nucleotide binding(GO:0000166)
		Bra033721	unknown protein	nutrient reservoir activity(GO:0045735)
		Bra036276	RD21 (responsive to dehydration 21)	catalytic activity(GO:0003824)
		Bra036582	terpene synthase/cyclase family protein	ATP-dependent helicase activity(GO:0008026)
		Bra039458	unknown	protein serine/threonine kinase activity(GO:0004674)	protein phosphorylation(GO:0006468)
	bra-miR6092	Bra003434	methyltransferase	protein binding(GO:0005515)
		Bra003671	EXPANSIN 11	protein serine/threonine kinase activity(GO:0004674)	protein phosphorylation(GO:0006468)
		Bra011970	CYP706A1	zinc ion binding(GO:0008270)
		Bra026726	CHLORIDE CHANNEL C	ATP binding(GO:0005524)	protein phosphorylation(GO:0006468)
		Bra034664	AUTOPHAGY 8A	phosphoric diester hydrolase activity(GO:0008081)	lipid metabolic process(GO:0006629)
	bra-miR6093	Bra001921	unknown	adenosylhomocysteinase activity(GO:0004013)	one-carbon metabolic process(GO:0006730)
		Bra002676	transducin family protein	glycerophosphodiester phosphodiesterase activity(GO:0008889)	glycerol metabolic process(GO:0006071)
		Bra003695	glyoxal oxidase-related		intracellular protein transport(GO:0006886)
		Bra005825	unknown protein		carbohydrate metabolic process(GO:0005975)
		Bra006096	SYNTAXIN OF PLANTS 132	protein kinase activity(GO:0004672)	protein phosphorylation(GO:0006468)
		Bra006375	leucine-rich repeat transmembrane protein kinase, putative	protein binding(GO:0005515)	intracellular protein transport(GO:0006886)
		Bra007087	molybdate transporter 1	glutathione-disulfide reductase activity(GO:0004362)	glutathione metabolic process(GO:0006749)
		Bra007971	mRNA capping enzyme family protein	binding(GO:0005488)
		Bra008019	RAB GTPASE HOMOLOG E1B	copper ion binding(GO:0005507)
		Bra008820	galactosyltransferase	secondary active sulfate transmembrane transporter activity(GO:0008271)	sulfate transport(GO:0008272)
		Bra009489	replication protein-related	methyltransferase activity(GO:0008168)
		Bra009757	unknown	Rab GTPase activator activity(GO:0005097)	regulation of Rab GTPase activity(GO:0032313)
		Bra009839	LATERAL ROOT PRIMORDIUM 1	transporter activity(GO:0005215)	transport(GO:0006810)
		Bra010026	HOMEOBOX PROTEIN 30 transcription factor	DNA(cytosine-5-)-methyltransferase)	DNA methylation(GO:0006306)
		Bra010226	hydrolase	O-methyltransferase activity(GO:0008171)
		Bra011043	nuclear movement family protein	nucleotide binding(GO:0000166)	transport(GO:0006810)
		Bra011374	LUC7 N terminus domain-containing protein	ATP binding(GO:0005524)	protein phosphorylation(GO:0006468)
		Bra013751	unknown	protein binding(GO:0005515)
		Bra013820	unknown	zinc ion binding(GO:0008270)
		Bra014202	lipid binding	catalytic activity(GO:0003824)	biosynthetic process(GO:0009058)
		Bra014801	DNAJ heat shock N-terminal domain-containing protein	glutathione-disulfide reductase activity(GO:0004362)	glutathione metabolic process(GO:0006749)
		Bra014984	unknown protein	adenosylhomocysteinase activity(GO:0004013)	one-carbon metabolic process(GO:0006730)
		Bra016078	LMBR1 integral membrane family protein	copper ion binding(GO:0005507)
		Bra016785	IBR domain-containing protein	ADP binding(GO:0043531)	defense response(GO:0006952)
		Bra019395	protease inhibitor	zinc ion binding(GO:0008270)
		Bra019587	BHLH038 transcription factor	binding(GO:0005488)
		Bra020384	unknown protein	glycerophosphodiester phosphodiesterase activity(GO:0008889)	glycerol metabolic process(GO:0006071)
		Bra020504	SQUALENE SYNTHASE 2	protein phosphatase type 2A regulator activity(GO:0008601)	signal transduction(GO:0007165)
		Bra021099	unknown	acetylglucosaminyltransferase activity(GO:0008375)
		Bra021521	unknown protein	protein binding(GO:0005515)
		Bra024069	copper ion transmembrane transporter	protein serine/threonine kinase activity(GO:0004674)	protein phosphorylation(GO:0006468)
		Bra026703	unknown	catalytic activity(GO:0003824)
		Bra027384	unknown	protein binding(GO:0005515)
		Bra027394	undecaprenyl pyrophosphate synthetase family protein	zinc ion binding(GO:0008270)
		Bra027464	peptidyl-prolyl cis-trans isomerase cyclophilin-type family protein	binding(GO:0005488)
		Bra028345	ALBINO AND PALE GREEN 2	adenosylhomocysteinase activity(GO:0004013)	one-carbon metabolic process(GO:0006730)
		Bra030302	chorismate mutase 3	RNA binding(GO:0003723)
		Bra032750	unknown	adenosylhomocysteinase activity(GO:0004013)	one-carbon metabolic process(GO:0006730)
		Bra032766	cyclin b3	zinc ion binding(GO:0008270)	intracellular protein transport(GO:0006886)
		Bra034248	ROCK-N-ROLLERS DNA helicase	protein binding(GO:0005515)
		Bra035186	unknown	protein kinase binding(GO:0019901)	regulation of cyclin-dependent protein kinase activity(GO:0000079)
		Bra035873	unknown	DNA binding(GO:0003677)
		Bra036249	unknown	transporter activity(GO:0005215)	transport(GO:0006810)
		Bra036921	F-box family protein	nucleic acid binding(GO:0003676)
		Bra037528	phox (PX) domain-containing protein	microtubule motor activity(GO:0003777)	microtubule-based movement(GO:0007018)
		Bra038295	Rho guanyl-nucleotide exchange factor	protein binding(GO:0005515)
		Bra039664	AGL57 transcription factor	nucleotide binding(GO:0000166)
	bra-miR6122	Bra000432	MAP65-2	cation transmembrane transporter activity(GO:0008324)	cation transport(GO:0006812)
		Bra008327	formamidase	protein binding(GO:0005515)
		Bra009199	unknown	DNA binding(GO:0003677)
		Bra009398	serine carboxypeptidase-like 35	heme binding(GO:0020037)	carbohydrate metabolic process(GO:0005975)
		Bra010812	protein binding / zinc ion binding	phosphatase activity(GO:0016791)
		Bra011327	Gar1 RNA-binding region family protein	pantothenate kinase activity(GO:0004594)	coenzyme A biosynthetic process(GO:0015937)
		Bra017063	unknown protein	amino acid binding(GO:0016597)	metabolic process(GO:0008152)
		Bra018475	PREFOLDIN 5	enzyme inhibitor activity(GO:0004857)
		Bra018828	unknown protein	binding(GO:0005488)
		Bra019831	HOMEOBOX 12 transcription factor	catalytic activity(GO:0003824)	oxidation-reduction process(GO:0055114)
		Bra020538	unknown	kinase activity(GO:0016301)	phosphorylation(GO:0016310)
		Bra021551	unknown	protein kinase activity(GO:0004672)	protein phosphorylation(GO:0006468)
		Bra022429	High Mobility Group Family A 5	zinc ion binding(GO:0008270)
		Bra023204	ALANINE:GLYOXYLATE AMINOTRANSFERASE 3	actin binding(GO:0003779)	cellular component organization(GO:0016043)
		Bra027179	hydrolase		tRNA 3'-trailer cleavage(GO:0042779)
		Bra027478	BSD domain-containing protein	DNA binding(GO:0003677)
		Bra029581	Indeterminate(ID)-Domain 7 transcription factor	ATP binding(GO:0005524)	phosphorylation(GO:0016310)
		Bra030255	MYB47	DNA binding(GO:0003677)
		Bra031103	pentatricopeptide (PPR) repeat-containing protein	protein binding(GO:0005515)
		Bra034204	ATP binding	protein tyrosine kinase activity(GO:0004713)	protein phosphorylation(GO:0006468)
		Bra035797	GLUTAMINE DUMPER 6	lipid binding(GO:0008289)
		Bra036577	CALRETICULIN 1 calcium ion binding	kinase activity(GO:0016301)	phosphorylation(GO:0016310)
		Bra036813	zinc finger (CCCH-type) family protein	protein serine/threonine phosphatase activity(GO:0004722)	protein dephosphorylation(GO:0006470)
		Bra037601	basic leucine-zipper 5	zinc ion binding(GO:0008270)
		Bra040069	ARID/BRIGHT DNA-binding domain-containing protein	pantothenate kinase activity(GO:0004594)	coenzyme A biosynthetic process(GO:0015937)
	bra-miR6126	Bra000865	unknown	protein binding(GO:0005515)
		Bra004652	LIGHT SENSITIVE HYPOCOTYLS 9	protein tyrosine kinase activity(GO:0004713)	protein phosphorylation(GO:0006468)
		Bra007954	hydroxyproline-rich glycoprotein family protein	ATP binding(GO:0005524)	cellular protein metabolic process(GO:0044267)
		Bra008317	squalene epoxidase 3	binding(GO:0005488)
		Bra011551	exocyst subunit EXO70 family protein C2	structural constituent of ribosome(GO:0003735)	translation(GO:0006412)
		Bra011596	unknown protein	binding(GO:0005488)	protein phosphorylation(GO:0006468)
		Bra012361	pentatricopeptide (PPR) repeat-containing protein		defense response(GO:0006952)
		Bra015447	CBS domain-containing protein	binding(GO:0005488)
		Bra016916	exostosin family protein	protein tyrosine kinase activity(GO:0004713)	protein phosphorylation(GO:0006468)
		Bra017581	YDG/SRA domain-containing protein	GTPase activity(GO:0003924)
		Bra018706	unknown protein	ubiquitin protein ligase binding(GO:0031625)	ubiquitin-dependent protein catabolic process(GO:0006511)
		Bra020806	ATP citrate synthase	binding(GO:0005488)	protein phosphorylation(GO:0006468)
		Bra023652	TIC (TIME FOR COFFEE)	DNA binding(GO:0003677)
		Bra025042	CLEAVAGE AND POLYADENYLATION SPECIFICITY FACTOR 73-I	GTPase activity(GO:0003924)
		Bra025926	unknown		lipid metabolic process(GO:0006629)
		Bra027245	unknown protein	protein binding(GO:0005515)
		Bra027376	unknown	serine-type endopeptidase activity(GO:0004252)	proteolysis(GO:0006508)
		Bra030030	PHOSPHOFRUCTOKINASE 5	ATP binding(GO:0005524)
		Bra033370	ALPHA-L-ARABINOFURANOSIDASE 1	binding(GO:0005488)
		Bra035116	loricrin-related	transmembrane transporter activity(GO:0022857)	transmembrane transport(GO:0055085)
		Bra037282	pectinesterase	binding(GO:0005488)	protein phosphorylation(GO:0006468)
		Bra040518	APS KINASE	protein binding(GO:0005515)
	bra-miR6128	Bra001611	RIBOSOMAL PROTEIN S11-BETA		oxidation-reduction process(GO:0055114)
		Bra003364	FAR1-related sequence 2 zinc ion binding		(1-&gt;3)-beta-D-glucan biosynt)
		Bra006615	NADH-ubiquinone oxidoreductase 19 kDa subunit	sequence-specific DNA binding transcription factor activity(GO:0003700)
		Bra022522	pentatricopeptide (PPR) repeat-containing protein	catalytic activity(GO:0003824)
		Bra038446	unknown	nucleotide binding(GO:0000166)
	bra-miR6131	Bra002149	unknown	pectinesterase activity(GO:0030599)	cell wall modification(GO:0042545)
		Bra006031	TATA BINDING PROTEIN 1, RNA polymerase II transcription factor	pectinesterase activity(GO:0030599)	cell wall modification(GO:0042545)
		Bra011161	pyruvate decarboxylase-2	aspartic-type endopeptidase activity(GO:0004190)	proteolysis(GO:0006508)
		Bra022648	CYP705A24	enzyme inhibitor activity(GO:0004857)	cell wall modification(GO:0042545)
		Bra027307	PLANT U-BOX 26	protein serine/threonine kinase activity(GO:0004674)	protein phosphorylation(GO:0006468)
		Bra029943	unknown	enzyme inhibitor activity(GO:0004857)	cell wall modification(GO:0042545)
	bra-miR6150	Bra016092	unknown	fucosyltransferase activity(GO:0008417)	protein glycosylation(GO:0006486)
		Bra032132	unknown	ion channel activity(GO:0005216)	ion transport(GO:0006811)
		Bra038265	XRCC3 DNA binding	GTPase activity(GO:0003924)	protein transport(GO:0015031)
Petiole-specific	bra-miR164b	Bra000302	transporter-related	glutathione peroxidase activity(GO:0004602)	response to oxidative stress(GO:0006979)
		Bra000318	F-box family protein	protein binding(GO:0005515)
		Bra000616	calcineurin B subunit-related	binding(GO:0005488)
		Bra001256	GRP23 (GLYCINE-RICH PROTEIN 23)	actin binding(GO:0003779)	cellular component organization(GO:0016043)
		Bra001480	unknown	DNA binding(GO:0003677)
		Bra001586	unknown	DNA binding(GO:0003677)
		Bra003424	40S ribosomal protein S12 (RPS12C)	protein binding(GO:0005515)
		Bra003896	F-box family protein	transporter activity(GO:0005215)	oligopeptide transport(GO:0006857)
		Bra005428	pentatricopeptide (PPR) repeat-containing protein	transporter activity(GO:0005215)	transport(GO:0006810)
		Bra007146	TIR1 (TRANSPORT INHIBITOR RESPONSE 1)		exocytosis(GO:0006887)
		Bra007810	VESICLE-ASSOCIATED MEMBRANE PROTEIN 727	histone binding(GO:0042393)
		Bra008712	CAROTENOID CLEAVAGE DIOXYGENASE 8	protein binding(GO:0005515)
		Bra009246	phosphoglycerate/bisphosphoglycerate mutase family protein	DNA binding(GO:0003677)
		Bra010597	late embryogenesis abundant protein-related	iron ion binding(GO:0005506)	oxidation-reduction process(GO:0055114)
		Bra010752	unknown protein	protein binding(GO:0005515)
		Bra011759	MTHSC70-2 (MITOCHONDRIAL HSP70 2)	iron ion binding(GO:0005506)	oxidation-reduction process(GO:0055114)
		Bra012523	unknown	single-stranded DNA binding(GO:0003697)
		Bra012960	N-acetylglucosaminyl-phosphatidylinositol de-N-acetylase-related	DNA binding(GO:0003677)
		Bra014771	PAB5 (POLY(A)-BINDING PROTEIN 5)		exocytosis(GO:0006887)
		Bra015955	NUDIX HYDROLASE HOMOLOG 26		lipid transport(GO:0006869)
		Bra016734	PHYTOSULFOKINE 5 PRECURSOR growth factor	protein binding(GO:0005515)
		Bra018113	glycosyltransferase family 14 protein	nucleotide binding(GO:0000166)
		Bra018864	ATBRXL2	DNA binding(GO:0003677)
		Bra019044	CYP79B3	copper ion binding(GO:0005507)
		Bra019446	carbohydrate transmembrane transporter	ARF guanyl-nucleotide exchange factor activity(GO:0005086)	regulation of ARF protein signal transduction(GO:0032012)
		Bra021403	DHAR1 (dehydroascorbate reductase)	enzyme inhibitor activity(GO:0004857)	cell wall modification(GO:0042545)
		Bra021592	endomembrane protein 70, putative	DNA binding(GO:0003677)
		Bra022685	sugar transporter, putative	DNA binding(GO:0003677)
		Bra023267	complex 1 family protein / LVR family protein	transporter activity(GO:0005215)	oligopeptide transport(GO:0006857)
		Bra023888	unknown	DNA binding(GO:0003677)
		Bra025374	LDOX (LEUCOANTHOCYANIDIN DIOXYGENASE)	DNA binding(GO:0003677)
		Bra025537	unknown	ATP binding(GO:0005524)	metabolic process(GO:0008152)
		Bra025597	unknown	protein binding(GO:0005515)
		Bra025658	26S proteasome regulatory subunit, putative	DNA binding(GO:0003677)
		Bra026094	L-ascorbate peroxidase	ADP binding(GO:0043531)	defense response(GO:0006952)
		Bra026919	lectin protein kinase family protein	magnesium ion binding(GO:0000287)	phospholipid transport(GO:0015914)
		Bra028639	nodulin MtN3 family protein		lipid transport(GO:0006869)
		Bra028685	U-box domain-containing protein	DNA binding(GO:0003677)
		Bra029313	LHCB2.3; chlorophyll binding	DNA binding(GO:0003677)
		Bra030375	APRR6 (PSEUDO-RESPONSE REGULATOR 6	phospholipase D activity(GO:0004630)	phosphatidylcholine metabolic process(GO:0046470)
		Bra030504	unknown	serine-type endopeptidase activity(GO:0004252)	proteolysis(GO:0006508)
		Bra030820	unknown protein	DNA binding(GO:0003677)
		Bra030848	unknown	sequence-specific DNA binding transcription factor activity(GO:0003700)
		Bra031756	unknown	protein binding(GO:0005515)
		Bra033785	unknown protein	nucleotide binding(GO:0000166)
		Bra034293	EXPANSIN A15	ATP binding(GO:0005524)	proteolysis(GO:0006508)
		Bra034713	FUR1 (FUDR RESISTANT 1), nucleoside transmembrane transporter	DNA binding(GO:0003677)
		Bra035010	Ribosomal protein L25/Gln-tRNA synthetase	protein binding(GO:0005515)
		Bra035769	unknown	copper ion binding(GO:0005507)
		Bra037593	pentatricopeptide (PPR) repeat-containing protein	protein binding(GO:0005515)
	bra-miR164c	Bra000302	transporter-related	glutathione peroxidase activity(GO:0004602)	response to oxidative stress(GO:0006979)
		Bra000318	F-box family protein	protein binding(GO:0005515)
		Bra000616	calcineurin B subunit-related	binding(GO:0005488)
		Bra001256	GRP23 (GLYCINE-RICH PROTEIN 23)	actin binding(GO:0003779)	cellular component organization(GO:0016043)
		Bra001480	unknown	DNA binding(GO:0003677)
		Bra001586	unknown	DNA binding(GO:0003677)
		Bra003424	40S ribosomal protein S12 (RPS12C)	protein binding(GO:0005515)
		Bra003896	F-box family protein	transporter activity(GO:0005215)	oligopeptide transport(GO:0006857)
		Bra005428	pentatricopeptide (PPR) repeat-containing protein	transporter activity(GO:0005215)	transport(GO:0006810)
		Bra007146	TIR1 (TRANSPORT INHIBITOR RESPONSE 1)		exocytosis(GO:0006887)
		Bra007810	ATVAMP727 (VESICLE-ASSOCIATED MEMBRANE PROTEIN 727)	histone binding(GO:0042393)
		Bra008712	CCD8 (CAROTENOID CLEAVAGE DIOXYGENASE 8)	protein binding(GO:0005515)
		Bra009246	phosphoglycerate/bisphosphoglycerate mutase family protein	DNA binding(GO:0003677)
		Bra010597	late embryogenesis abundant protein-related	iron ion binding(GO:0005506)	oxidation-reduction process(GO:0055114)
		Bra010752	unknown protein	protein binding(GO:0005515)
		Bra011759	MTHSC70-2 (MITOCHONDRIAL HSP70 2)	iron ion binding(GO:0005506)	oxidation-reduction process(GO:0055114)
		Bra012523	unknown	single-stranded DNA binding(GO:0003697)
		Bra012960	N-acetylglucosaminyl-phosphatidylinositol de-N-acetylase-related	DNA binding(GO:0003677)
		Bra014771	PAB5 (POLY(A)-BINDING PROTEIN 5)		exocytosis(GO:0006887)
		Bra015955	bis(5'-adenosyl)-pentaphosphatase		lipid transport(GO:0006869)
		Bra016734	ATPSK5 (PHYTOSULFOKINE 5 PRECURSOR), growth factor	protein binding(GO:0005515)
		Bra018113	glycosyltransferase family 14 protein	nucleotide binding(GO:0000166)
		Bra018864	ATBRXL2	DNA binding(GO:0003677)
		Bra019044	CYP79B3	copper ion binding(GO:0005507)
		Bra019446	carbohydrate transmembrane transporter	ARF guanyl-nucleotide exchange factor activity(GO:0005086)	regulation of ARF protein signal transduction(GO:0032012)
		Bra021403	DHAR1 (dehydroascorbate reductase)	enzyme inhibitor activity(GO:0004857)	cell wall modification(GO:0042545)
		Bra021592	endomembrane protein 70, putative	DNA binding(GO:0003677)
		Bra022685	sugar transporter, putative	DNA binding(GO:0003677)
		Bra023267	complex 1 family protein	transporter activity(GO:0005215)	oligopeptide transport(GO:0006857)
		Bra023888	unknown	DNA binding(GO:0003677)
		Bra025374	LDOX (LEUCOANTHOCYANIDIN DIOXYGENASE)	DNA binding(GO:0003677)
		Bra025537	unknown	ATP binding(GO:0005524)	metabolic process(GO:0008152)
		Bra025597	unknown	protein binding(GO:0005515)
		Bra025658	26S proteasome regulatory subunit, putative	DNA binding(GO:0003677)
		Bra026094	APX6; L-ascorbate peroxidase/ heme binding / peroxidase	ADP binding(GO:0043531)	defense response(GO:0006952)
		Bra026919	lectin protein kinase family protein	magnesium ion binding(GO:0000287)	phospholipid transport(GO:0015914)
		Bra028639	nodulin MtN3 family protein		lipid transport(GO:0006869)
		Bra028685	U-box domain-containing protein	DNA binding(GO:0003677)
		Bra029313	LHCB2.3; chlorophyll binding	DNA binding(GO:0003677)
		Bra030375	APRR6 (PSEUDO-RESPONSE REGULATOR 6)	phospholipase D activity(GO:0004630)	phosphatidylcholine metabolic process(GO:0046470)
		Bra030504	unknown	serine-type endopeptidase activity(GO:0004252)	proteolysis(GO:0006508)
		Bra030820	unknown protein	DNA binding(GO:0003677)
		Bra030848	unknown	sequence-specific DNA binding transcription factor activity(GO:0003700)
		Bra031756	unknown	protein binding(GO:0005515)
		Bra033785	unknown protein	nucleotide binding(GO:0000166)
		Bra034293	ATEXPA15 (ARABIDOPSIS THALIANA EXPANSIN A15)	ATP binding(GO:0005524)	proteolysis(GO:0006508)
		Bra034713	FUR1 (FUDR RESISTANT 1), nucleoside transmembrane transporter	DNA binding(GO:0003677)
		Bra035010	Ribosomal protein L25/Gln-tRNA synthetase	protein binding(GO:0005515)
		Bra035769	unknown	copper ion binding(GO:0005507)
		Bra037593	pentatricopeptide (PPR) repeat-containing protein	protein binding(GO:0005515)
	bra-miR164d	Bra001480	unknown	DNA binding(GO:0003677)
		Bra001766	unknown	transporter activity(GO:0005215)	transport(GO:0006810)
		Bra009246	phosphoglycerate/bisphosphoglycerate mutase family protein	DNA binding(GO:0003677)
		Bra012960	N-acetylglucosaminyl-phosphatidylinositol de-N-acetylase-related	DNA binding(GO:0003677)
		Bra013020	EDA7 (embryo sac development arrest 7)	serine-type endopeptidase activity(GO:0004252)	proteolysis(GO:0006508)
		Bra015655	unknown	zinc ion binding(GO:0008270)
		Bra020700	HSI2 (HIGH-LEVEL EXPRESSION OF SUGAR-INDUCIBLE GENE 2)	copper ion binding(GO:0005507)	oxidation-reduction process(GO:0055114)
		Bra022468	EMB2454 (embryo defective 2454)	transporter activity(GO:0005215)	transport(GO:0006810)
		Bra025655	GRP23 (GLYCINE-RICH PROTEIN 23)	DNA binding(GO:0003677)
		Bra026094	L-ascorbate peroxidase	ADP binding(GO:0043531)	defense response(GO:0006952)
		Bra028685	U-box domain-containing protein	DNA binding(GO:0003677)
		Bra029313	LHCB2.3; chlorophyll binding	DNA binding(GO:0003677)
		Bra030140	ASK4 (ARABIDOPSIS SKP1-LIKE 4)	methyltransferase activity(GO:0008168)
		Bra030342	basic helix-loop-helix (bHLH) family protein	protein binding(GO:0005515)
		Bra030820	unknown protein	DNA binding(GO:0003677)
		Bra034713	FUR1 (FUDR RESISTANT 1), nucleoside transmembrane transporter	DNA binding(GO:0003677)
		Bra038242	zinc knuckle (CCHC-type) family protein	transporter activity(GO:0005215)	transport(GO:0006810)
		Bra038310	FRO2 (FERRIC REDUCTION OXIDASE 2)	calcium ion binding(GO:0005509)
		Bra038808	unknown	nucleic acid binding(GO:0003676)
	bra-miR164e	Bra000302	transporter-related	glutathione peroxidase activity(GO:0004602)	response to oxidative stress(GO:0006979)
		Bra000318	F-box family protein	protein binding(GO:0005515)
		Bra000616	calcineurin B subunit-related	binding(GO:0005488)
		Bra001256	GRP23 (GLYCINE-RICH PROTEIN 23)	actin binding(GO:0003779)	cellular component organization(GO:0016043)
		Bra001480	unknown	DNA binding(GO:0003677)
		Bra001586	unknown	DNA binding(GO:0003677)
		Bra003424	40S ribosomal protein S12 (RPS12C)	protein binding(GO:0005515)
		Bra003896	F-box family protein	transporter activity(GO:0005215)	oligopeptide transport(GO:0006857)
		Bra005428	pentatricopeptide (PPR) repeat-containing protein	transporter activity(GO:0005215)	transport(GO:0006810)
		Bra007146	TIR1 (TRANSPORT INHIBITOR RESPONSE 1)		exocytosis(GO:0006887)
		Bra007810	ATVAMP727 (VESICLE-ASSOCIATED MEMBRANE PROTEIN 727)	histone binding(GO:0042393)
		Bra008712	CAROTENOID CLEAVAGE DIOXYGENASE 8; oxidoreductase	protein binding(GO:0005515)
		Bra009246	phosphoglycerate/bisphosphoglycerate mutase family protein	DNA binding(GO:0003677)
		Bra010597	late embryogenesis abundant protein-related / LEA protein-related	iron ion binding(GO:0005506)	oxidation-reduction process(GO:0055114)
		Bra010752	unknown protein	protein binding(GO:0005515)
		Bra011759	MTHSC70-2 (MITOCHONDRIAL HSP70 2); ATP binding	iron ion binding(GO:0005506)	oxidation-reduction process(GO:0055114)
		Bra012523	unknown	single-stranded DNA binding(GO:0003697)
		Bra012960	N-acetylglucosaminyl-phosphatidylinositol de-N-acetylase-related	DNA binding(GO:0003677)
		Bra014771	PAB5 (POLY(A)-BINDING PROTEIN 5)		exocytosis(GO:0006887)
		Bra015955	NUDIX HYDROLASE HOMOLOG 26		lipid transport(GO:0006869)
		Bra016734	ATPSK5 (PHYTOSULFOKINE 5 PRECURSOR); growth factor	protein binding(GO:0005515)
		Bra018113	glycosyltransferase family 14 protein	nucleotide binding(GO:0000166)
		Bra018864	ATBRXL2	DNA binding(GO:0003677)
		Bra019044	CYP79B3	copper ion binding(GO:0005507)
		Bra019446	carbohydrate transmembrane transporter	ARF guanyl-nucleotide exchange factor activity(GO:0005086)	regulation of ARF protein signal transduction(GO:0032012)
		Bra021403	DHAR1 (dehydroascorbate reductase)	enzyme inhibitor activity(GO:0004857)	cell wall modification(GO:0042545)
		Bra021592	endomembrane protein 70, putative	DNA binding(GO:0003677)
		Bra022685	sugar transporter, putative	DNA binding(GO:0003677)
		Bra023267	complex 1 family protein / LVR family protein	transporter activity(GO:0005215)	oligopeptide transport(GO:0006857)
		Bra023888	unknown	DNA binding(GO:0003677)
		Bra025374	LDOX (LEUCOANTHOCYANIDIN DIOXYGENASE)	DNA binding(GO:0003677)
		Bra025537	unknown	ATP binding(GO:0005524)	metabolic process(GO:0008152)
		Bra025597	unknown	protein binding(GO:0005515)
		Bra025658	26S proteasome regulatory subunit, putative	DNA binding(GO:0003677)
		Bra026094	APX6; L-ascorbate peroxidase	ADP binding(GO:0043531)	defense response(GO:0006952)
		Bra026919	lectin protein kinase family protein	magnesium ion binding(GO:0000287)	phospholipid transport(GO:0015914)
		Bra028639	nodulin MtN3 family protein		lipid transport(GO:0006869)
		Bra028685	U-box domain-containing protein	DNA binding(GO:0003677)
		Bra029313	LHCB2.3; chlorophyll binding	DNA binding(GO:0003677)
		Bra030375	APRR6 (PSEUDO-RESPONSE REGULATOR 6)	phospholipase D activity(GO:0004630)	phosphatidylcholine metabolic process(GO:0046470)
		Bra030504	unknown	serine-type endopeptidase activity(GO:0004252)	proteolysis(GO:0006508)
		Bra030820	unknown protein	DNA binding(GO:0003677)
		Bra030848	unknown	sequence-specific DNA binding transcription factor activity(GO:0003700)
		Bra031756	unknown	protein binding(GO:0005515)
		Bra033785	unknown protein	nucleotide binding(GO:0000166)
		Bra034293	EXPANSIN A15	ATP binding(GO:0005524)	proteolysis(GO:0006508)
		Bra034713	FUR1 (FUDR RESISTANT 1); nucleoside transmembrane transporter	DNA binding(GO:0003677)
		Bra035010	Ribosomal protein L25/Gln-tRNA synthetase	protein binding(GO:0005515)
		Bra035769	unknown	copper ion binding(GO:0005507)
		Bra037593	pentatricopeptide (PPR) repeat-containing protein	protein binding(GO:0005515)
	bra-miR167b	Bra004125	PFK5 (PHOSPHOFRUCTOKINASE 5); 6-phosphofructokinase	DNA binding(GO:0003677)	response to hormone stimulus(GO:0009725)
		Bra004455	GDSL-motif lipase/hydrolase family protein	isomerase activity(GO:0016853)	cell redox homeostasis(GO:0045454)
		Bra007816	nucleic acid binding	ATP binding(GO:0005524)	response to heat(GO:0009408)
		Bra009530	unknown	sequence-specific DNA binding transcription factor activity(GO:0003700)
		Bra010534	NAD+ ADP-ribosyltransferase	protein binding(GO:0005515)
		Bra010776	unknown protein	DNA binding(GO:0003677)	response to hormone stimulus(GO:0009725)
		Bra011616	zinc finger (CCCH-type) family protein	protein binding(GO:0005515)
		Bra012087	ATCSLG2; cellulose synthase	zinc ion binding(GO:0008270)
		Bra012634	unknown	ARF GTPase activator activity(GO:0008060)	regulation of ARF GTPase activity(GO:0032312)
		Bra013647	SYP122 (SYNTAXIN OF PLANTS 122); SNAP receptor	nucleic acid binding(GO:0003676)	metabolic process(GO:0008152)
		Bra015039	unknown	protein binding(GO:0005515)
		Bra015817	complex 1 family protein / LVR family protein	ionotropic glutamate receptor activity(GO:0004970)	transport(GO:0006810)
		Bra015845	MS2 (MALE STERILITY 2)	protein binding(GO:0005515)
		Bra016770	transducin family protein / WD-40 repeat family protein	protein binding(GO:0005515)	intracellular protein transport(GO:0006886)
		Bra017223	glucosamine/galactosamine-6-phosphate isomerase-related	binding(GO:0005488)
		Bra017251	YGGT family protein	sequence-specific DNA binding transcription factor activity(GO:0003700)
		Bra017710	4-coumarate--CoA ligase family protein	protein binding(GO:0005515)
		Bra019783	ZPR2 (LITTLE ZIPPER 2)	serine-type endopeptidase activity(GO:0004252)	proteolysis(GO:0006508)
		Bra020233	band 7 family protein	ATP binding(GO:0005524)	detoxification of arsenic-containing substance(GO:0071722)
		Bra022896	ERD4 (early-responsive to dehydration 4)	single-stranded DNA binding(GO:0003697)
		Bra023026	unknown protein	DNA binding(GO:0003677)
		Bra024088	CYP86A1 (CYTOCHROME P450 86 A1)	xyloglucan(GO:0016762)	cellular glucan metabolic process(GO:0006073)
		Bra024107	unknown	catalytic activity(GO:0003824)	ATP biosynthetic process(GO:0006754)
		Bra025720	ERF5 (ETHYLENE RESPONSIVE ELEMENT BINDING FACTOR 5)	DNA binding(GO:0003677)	response to hormone stimulus(GO:0009725)
		Bra028110	YSL5 (YELLOW STRIPE LIKE 5); oligopeptide transporter	DNA binding(GO:0003677)	response to hormone stimulus(GO:0009725)
		Bra028715	emb1796 (embryo defective 1796); ATP binding	iron ion binding(GO:0005506)	oxidation-reduction process(GO:0055114)
		Bra030057	small nuclear ribonucleoprotein, putative	RNA binding(GO:0003723)
		Bra030446	unknown	drug transmembrane transporter activity(GO:0015238)	drug transmembrane transport(GO:0006855)
		Bra037188	unknown protein	protein binding(GO:0005515)
		Bra039665	SIP1A (SMALL AND BASIC INTRINSIC PROTEIN 1A); water channel	endonuclease activity(GO:0004519)
	bra-miR167c	Bra004125	PFK5 (PHOSPHOFRUCTOKINASE 5)	DNA binding(GO:0003677)	response to hormone stimulus(GO:0009725)
		Bra004455	GDSL-motif lipase/hydrolase family protein	isomerase activity(GO:0016853)	cell redox homeostasis(GO:0045454)
		Bra007816	nucleic acid binding	ATP binding(GO:0005524)	response to heat(GO:0009408)
		Bra009530	unknown	sequence-specific DNA binding transcription factor activity(GO:0003700)
		Bra010534	NAD+ ADP-ribosyltransferase	protein binding(GO:0005515)
		Bra010776	unknown protein	DNA binding(GO:0003677)	response to hormone stimulus(GO:0009725)
		Bra011616	zinc finger (CCCH-type) family protein	protein binding(GO:0005515)
		Bra012087	ATCSLG2; cellulose synthase	zinc ion binding(GO:0008270)
		Bra012634	unknown	ARF GTPase activator activity(GO:0008060)	regulation of ARF GTPase activity(GO:0032312)
		Bra013647	SYP122 (SYNTAXIN OF PLANTS 122); SNAP receptor	nucleic acid binding(GO:0003676)	metabolic process(GO:0008152)
		Bra015039	unknown	protein binding(GO:0005515)
		Bra015817	complex 1 family protein / LVR family protein	ionotropic glutamate receptor activity(GO:0004970)	transport(GO:0006810)
		Bra015845	MS2 (MALE STERILITY 2)	protein binding(GO:0005515)
		Bra016770	transducin family protein / WD-40 repeat family protein	protein binding(GO:0005515)	intracellular protein transport(GO:0006886)
		Bra017223	glucosamine/galactosamine-6-phosphate isomerase-related	binding(GO:0005488)
		Bra017251	YGGT family protein	sequence-specific DNA binding transcription factor activity(GO:0003700)
		Bra017710	4-coumarate--CoA ligase family protein	protein binding(GO:0005515)
		Bra019783	ZPR2 (LITTLE ZIPPER 2); protein binding	serine-type endopeptidase activity(GO:0004252)	proteolysis(GO:0006508)
		Bra020233	band 7 family protein	ATP binding(GO:0005524)	detoxification of arsenic-containing substance(GO:0071722)
		Bra022896	ERD4 (early-responsive to dehydration 4)	single-stranded DNA binding(GO:0003697)
		Bra023026	unknown protein	DNA binding(GO:0003677)
		Bra024088	CYP86A1 (CYTOCHROME P450 86 A1)	xyloglucan(GO:0016762)	cellular glucan metabolic process(GO:0006073)
		Bra024107	unknown	catalytic activity(GO:0003824)	ATP biosynthetic process(GO:0006754)
		Bra025720	ERF5 (ETHYLENE RESPONSIVE ELEMENT BINDING FACTOR 5)	DNA binding(GO:0003677)	response to hormone stimulus(GO:0009725)
		Bra028110	YSL5 (YELLOW STRIPE LIKE 5); oligopeptide transporter	DNA binding(GO:0003677)	response to hormone stimulus(GO:0009725)
		Bra028715	emb1796 (embryo defective 1796); ATP binding	iron ion binding(GO:0005506)	oxidation-reduction process(GO:0055114)
		Bra030057	small nuclear ribonucleoprotein, putative	RNA binding(GO:0003723)
		Bra030446	unknown	drug transmembrane transporter activity(GO:0015238)	drug transmembrane transport(GO:0006855)
		Bra037188	unknown protein	protein binding(GO:0005515)
		Bra039665	SIP1A (SMALL AND BASIC INTRINSIC PROTEIN 1A); water channel	endonuclease activity(GO:0004519)
	bra-miR167d	Bra004125	PFK5 (PHOSPHOFRUCTOKINASE 5); 6-phosphofructokinase	DNA binding(GO:0003677)	response to hormone stimulus(GO:0009725)
		Bra004455	GDSL-motif lipase/hydrolase family protein	isomerase activity(GO:0016853)	cell redox homeostasis(GO:0045454)
		Bra007816	nucleic acid binding	ATP binding(GO:0005524)	response to heat(GO:0009408)
		Bra009530	unknown	sequence-specific DNA binding transcription factor activity(GO:0003700)
		Bra010534	NAD+ ADP-ribosyltransferase	protein binding(GO:0005515)
		Bra010776	unknown protein	DNA binding(GO:0003677)	response to hormone stimulus(GO:0009725)
		Bra011616	zinc finger (CCCH-type) family protein	protein binding(GO:0005515)
		Bra012087	ATCSLG2; cellulose synthase	zinc ion binding(GO:0008270)
		Bra012634	unknown	ARF GTPase activator activity(GO:0008060)	regulation of ARF GTPase activity(GO:0032312)
		Bra013647	SYP122 (SYNTAXIN OF PLANTS 122); SNAP receptor	nucleic acid binding(GO:0003676)	metabolic process(GO:0008152)
		Bra015039	unknown	protein binding(GO:0005515)
		Bra015845	MS2 (MALE STERILITY 2)	protein binding(GO:0005515)
		Bra016770	transducin family protein	protein binding(GO:0005515)	intracellular protein transport(GO:0006886)
		Bra017223	glucosamine/galactosamine-6-phosphate isomerase-related	binding(GO:0005488)
		Bra017251	YGGT family protein	sequence-specific DNA binding transcription factor activity(GO:0003700)
		Bra017710	4-coumarate--CoA ligase family protein	protein binding(GO:0005515)
		Bra019783	ZPR2 (LITTLE ZIPPER 2)	serine-type endopeptidase activity(GO:0004252)	proteolysis(GO:0006508)
		Bra020233	band 7 family protein	ATP binding(GO:0005524)	detoxification of arsenic-containing substance(GO:0071722)
		Bra022896	ERD4 (early-responsive to dehydration 4)	single-stranded DNA binding(GO:0003697)
		Bra023026	unknown protein	DNA binding(GO:0003677)
		Bra024088	CYP86A1	xyloglucan(GO:0016762)	cellular glucan metabolic process(GO:0006073)
		Bra024107	unknown	catalytic activity(GO:0003824)	ATP biosynthetic process(GO:0006754)
		Bra025720	ERF5 (ETHYLENE RESPONSIVE ELEMENT BINDING FACTOR 5)	DNA binding(GO:0003677)	response to hormone stimulus(GO:0009725)
		Bra028110	YSL5 (YELLOW STRIPE LIKE 5); oligopeptide transporter	DNA binding(GO:0003677)	response to hormone stimulus(GO:0009725)
		Bra028715	emb1796 (embryo defective 1796); ATP binding	iron ion binding(GO:0005506)	oxidation-reduction process(GO:0055114)
		Bra030057	small nuclear ribonucleoprotein, putative	RNA binding(GO:0003723)
		Bra030446	unknown	drug transmembrane transporter activity(GO:0015238)	drug transmembrane transport(GO:0006855)
		Bra035228	dynein light chain, putative	protein transporter activity(GO:0008565)	protein transport(GO:0015031)
		Bra037188	unknown protein	protein binding(GO:0005515)
		Bra039665	SIP1A (SMALL AND BASIC INTRINSIC PROTEIN 1A); water channel	endonuclease activity(GO:0004519)
	bra-miR6104	Bra007343	AHA7 (Arabidopsis H(+)-ATPase 7)	protein binding(GO:0005515)
		Bra019569	FAR6 (FATTY ACID REDUCTASE 6)	sialyltransferase activity(GO:0008373)	protein glycosylation(GO:0006486)
		Bra030644	unknown	oxidoreductase activity(GO:0016491)	oxidation-reduction process(GO:0055114)
